# Supplementary material for: 5,7,7,12,14,14-Hexamethyl-4,8-diaza-1,11-diazo­niocyclotetra­deca-4,11-diene diiodide dihydrate
Source: Acta Crystallogr Sect E Struct Rep Online. 2011 Feb 23;67(Pt 3):o682–3. doi: 10.1107/S1600536811005848 (PMC3052064; doi:10.1107/S1600536811005848)
Supplement: Supplementary file 1 [file e-67-0o682-sup1.cif]

##############################################################################
###                                                                        ###
###        Electronic paper (Acta Crystallographica Section E)             ###
###                                                                        ###
##############################################################################
#                                                                            #
# This CIF contains the data in a paper accepted for publication in Acta     #
# Crystallographica Section E. It conforms to the requirements of Notes      #
# for Authors for Section E, and has been peer reviewed under the auspices   #
# of the IUCr Commission on Journals.                                        #
#                                                                            #
# Full details of the Crystallographic Information File format               #
# are given in the paper "The Crystallographic Information File (CIF):       #
# a New Standard Archive File for Crystallography" by S. R. Hall, F. H.      #
# Allen and I. D. Brown [Acta Cryst. (1991), A47, 655-685].                  #
#                                                                            #
# The current version of the core CIF dictionary is obtainable from          #
# ftp://ftp.iucr.org/pub/cif_core.dic. The current version number is 2.4.    #
#                                                                            #
# Software is freely available for graphical display of the structure(s) in  #
# this CIF.  For information consult the CIF home page http://www.iucr.org/  #
# cif/home.html                                                              #
#                                                                            #
# This file may be used for bona fide research purposes within the           #
# scientific community so long as proper attribution is given to the journal # 
# article from which it was obtained.                                        #
#                                                                            #
##############################################################################
                                             
data_global
_audit_creation_method     'SHELXL97'
_journal_date_recd_electronic     2011-01-26
_journal_date_accepted     2011-02-16
_journal_name_full     'Acta Crystallographica, Section E'
_journal_year     2011
_journal_volume     67
_journal_issue      3
_journal_page_first     o682
_journal_page_last     o683
_journal_paper_category     QO
_journal_coeditor_code     RK2263
_publ_contact_author_name     'Dr Maurice Okoth'
_publ_contact_author_address
;
Department of Chemistry and Biochemistry
Moi University
P.O. Box 1125-30100
Eldoret, Kenya.
;
_publ_contact_author_email     'okothmdo@mu.ac.ke'
_publ_contact_author_fax     ?
_publ_contact_author_phone     '+254 721 255999'
_publ_section_title
;
5,7,7,12,14,14-Hexamethyl-4,8-diaza-1,11-diazoniocyclotetradeca-4,11-diene
diiodide dihydrate
;
loop_
    _publ_author_name
    _publ_author_footnote
    _publ_author_address
    'Kennedy, Alan R.' .
;
Department of Pure & Applied Chemistry
University of Strathclyde
295 Cathedral Street
Glasgow G1 1XL
Scotland
;
    'Lutta, Samwel T.' .
;
Department of Chemistry and Biochemistry
Moi University
PO Box 1125-30100
Eldoret, Kenya
;
    'Morrison, Catriona A.' .
;
Department of Pure & Applied Chemistry
University of Strathclyde
295 Cathedral Street
Glasgow G1 1XL
Scotland
;
    'Okoth, Maurice O.' .
;
Department of Chemistry and Biochemistry
Moi University
PO Box 1125-30100
Eldoret, Kenya
;
    'Orang'o, Daniel M.' .
;
Department of Chemistry and Biochemistry
Moi University
PO Box 1125-30100
Eldoret, Kenya
;
data_I
_audit_creation_method     'SHELXL97'
_chemical_name_systematic
;
5,7,7,12,14,14-Hexamethyl-4,8-diaza-1,11-diazoniocyclotetradeca-4,11-diene
diiodide dihydrate
;
_chemical_name_common     ?
_chemical_formula_moiety     'C16 H34 N4 2+, 2(I -), 2(H2 O)'
_chemical_formula_sum     'C16 H38 I2 N4 O2'
_chemical_formula_iupac     'C16 H34 N4 2+, 2I -, 2H2 O'
_chemical_formula_weight     572.30
_chemical_melting_point     ?
_symmetry_cell_setting     triclinic
_symmetry_space_group_name_H-M     'P -1'
_symmetry_space_group_name_Hall     '-P 1'
loop_
    _symmetry_equiv_pos_as_xyz
    'x, y, z'
    '-x, -y, -z'
_cell_length_a     8.4098(3)
_cell_length_b     8.7252(2)
_cell_length_c     8.7724(3)
_cell_angle_alpha     74.673(2)
_cell_angle_beta     66.2670(10)
_cell_angle_gamma     75.809(2)
_cell_volume     561.24(3)
_cell_formula_units_Z     1
_cell_measurement_reflns_used     10421
_cell_measurement_theta_min     2.91
_cell_measurement_theta_max     27.48
_cell_measurement_temperature     120(2)
_exptl_crystal_description     'block'
_exptl_crystal_colour     'colourless'
_exptl_crystal_size_max     0.20
_exptl_crystal_size_mid     0.14
_exptl_crystal_size_min     0.10
_exptl_crystal_density_diffrn     1.693
_exptl_crystal_density_meas     ?
_exptl_crystal_density_method     'not measured'
_exptl_crystal_F_000     284
_exptl_absorpt_coefficient_mu     2.817
_exptl_absorpt_correction_type     multi-scan
_exptl_absorpt_process_details     '(<i>SADABS</i>; Sheldrick, 2007)'
_exptl_absorpt_correction_T_min     0.6729
_exptl_absorpt_correction_T_max     0.7456
_exptl_special_details
;
Southampton NCS collection 2010src0073
;
_diffrn_ambient_temperature     120(2)
_diffrn_radiation_type     'MoK\a'
_diffrn_radiation_wavelength     0.71073
_diffrn_radiation_source     'Bruker--Nonius FR591 rotating anode'
_diffrn_radiation_monochromator     'graphite'
_diffrn_measurement_device_type     'Bruker--Nonius Roper CCD'
_diffrn_measurement_method     '\f and \w'
_diffrn_detector_area_resol_mean     9.091
_diffrn_reflns_number     12010
_diffrn_reflns_av_R_equivalents     0.0302
_diffrn_reflns_av_sigmaI/netI     0.0276
_diffrn_reflns_theta_min     3.21
_diffrn_reflns_theta_max     27.47
_diffrn_reflns_theta_full     27.47
_diffrn_measured_fraction_theta_max     0.995
_diffrn_measured_fraction_theta_full     0.995
_diffrn_reflns_limit_h_min     -10
_diffrn_reflns_limit_h_max     10
_diffrn_reflns_limit_k_min     -11
_diffrn_reflns_limit_k_max     11
_diffrn_reflns_limit_l_min     -11
_diffrn_reflns_limit_l_max     11
_diffrn_standards_number     0
_diffrn_standards_interval_count     ?
_diffrn_standards_interval_time     ?
_diffrn_standards_decay_%     0
_refine_special_details
;
 Refinement of <i>F</i>^2^ against ALL reflections. The weighted
 <i>R</i>--factor <i>wR</i> and goodness of fit <i>S</i> are based on
 <i>F</i>^2^, conventional <i>R</i>--factors <i>R</i> are based on <i>F</i>,
 with <i>F</i> set to zero for negative <i>F</i>^2^. The threshold expression
 of <i>F</i>^2^ > \s(<i>F</i>^2^) is used only for calculating
 <i>R</i>--factors(gt) <i>etc</i>. and is not relevant to the choice of
 reflections for refinement. <i>R</i>--factors based on <i>F</i>^2^ are
 statistically about twice as large as those based on <i>F</i>, and
 <i>R</i>--factors based on ALL data will be even larger.
;
_reflns_number_total     2563
_reflns_number_gt     2478
_reflns_threshold_expression     I>2\s(I)
_refine_ls_structure_factor_coef     Fsqd
_refine_ls_matrix_type     full
_refine_ls_R_factor_all     0.0203
_refine_ls_R_factor_gt     0.0194
_refine_ls_wR_factor_gt     0.0458
_refine_ls_wR_factor_ref     0.0464
_refine_ls_goodness_of_fit_ref     1.177
_refine_ls_restrained_S_all     1.177
_refine_ls_number_reflns     2563
_refine_ls_number_parameters     127
_refine_ls_number_restraints     3
_refine_ls_hydrogen_treatment     mixed
_refine_ls_weighting_scheme     calc
_refine_ls_weighting_details
           'calc w=1/[\s^2^(Fo^2^)+(0.0124P)^2^+0.33P] where P=(Fo^2^+2Fc^2^)/3'
_atom_sites_solution_hydrogens     geom
_atom_sites_solution_primary     direct
_atom_sites_solution_secondary     difmap
_refine_ls_shift/su_max     0.001
_refine_ls_shift/su_mean     0.000
_refine_diff_density_max     0.985
_refine_diff_density_min     -0.750
_refine_ls_extinction_method     'SHELXL97 (Sheldrick, 2008)'
_refine_ls_extinction_coef     0.0243(13)
_refine_ls_extinction_expression
                                  'Fc^*^=kFc[1+0.001xFc^2^\l^3^/sin(2\q)]^-1/4^'
loop_
    _atom_type_symbol
    _atom_type_description
    _atom_type_scat_dispersion_real
    _atom_type_scat_dispersion_imag
    _atom_type_scat_source
    'I' 'I' -0.4742 1.8119
                         'International Tables Vol C Tables 4.2.6.8 and 6.1.1.4'
    'N' 'N' 0.0061 0.0033
                         'International Tables Vol C Tables 4.2.6.8 and 6.1.1.4'
    'C' 'C' 0.0033 0.0016
                         'International Tables Vol C Tables 4.2.6.8 and 6.1.1.4'
    'H' 'H' 0.0000 0.0000
                         'International Tables Vol C Tables 4.2.6.8 and 6.1.1.4'
    'O' 'O' 0.0106 0.0060
                         'International Tables Vol C Tables 4.2.6.8 and 6.1.1.4'
_computing_data_collection     '<i>COLLECT</i> (Hooft, 1988)'
_computing_cell_refinement
      '<i>DENZO</i> (Otwinowski & Minor, 1997) and <i>COLLECT</i> (Hooft, 1988)'
_computing_data_reduction
      '<i>DENZO</i> (Otwinowski & Minor, 1997) and <i>COLLECT</i> (Hooft, 1988)'
_computing_structure_solution     '<i>SIR2004</i> (Burla <i>et al.</i>, 2005)'
_computing_structure_refinement     '<i>SHELXL97</i> (Sheldrick, 2008)'
_computing_molecular_graphics     '<i>ORTEP-3</i> (Farrugia, 1997)'
_computing_publication_material     '<i>SHELXL97</i> (Sheldrick, 2008)'
loop_
    _atom_site_type_symbol
    _atom_site_label
    _atom_site_fract_x
    _atom_site_fract_y
    _atom_site_fract_z
    _atom_site_U_iso_or_equiv
    _atom_site_adp_type
    _atom_site_calc_flag
    _atom_site_refinement_flags
    _atom_site_occupancy
    _atom_site_disorder_assembly
    _atom_site_disorder_group
    I I1 0.214555(16) 0.460869(15) 0.757490(15) 0.02330(8) Uani d . 1 . .
    O O1W 0.6274(2) 0.21795(19) 0.5780(2) 0.0336(4) Uani d D 1 . .
    H H1W 0.525(3) 0.270(3) 0.633(3) 0.050 Uiso d D 1 . .
    H H2W 0.671(3) 0.295(3) 0.496(3) 0.050 Uiso d D 1 . .
    N N1 0.7414(2) 0.60362(18) -0.1726(2) 0.0139(3) Uani d . 1 . .
    N N2 0.6077(2) 0.29338(18) 0.0038(2) 0.0165(3) Uani d . 1 . .
    C C1 0.7419(3) 0.4771(2) -0.2576(2) 0.0185(4) Uani d . 1 . .
    H H1A 0.8389 0.4822 -0.3694 0.022 Uiso calc R 1 . .
    H H1B 0.6296 0.4954 -0.2762 0.022 Uiso calc R 1 . .
    C C2 0.7653(3) 0.3134(2) -0.1486(3) 0.0209(4) Uani d . 1 . .
    H H2A 0.7880 0.2286 -0.2140 0.025 Uiso calc R 1 . .
    H H2B 0.8680 0.3019 -0.1159 0.025 Uiso calc R 1 . .
    C C3 0.6167(3) 0.1933(2) 0.1357(3) 0.0174(4) Uani d . 1 . .
    C C4 0.4514(3) 0.1743(2) 0.2906(2) 0.0182(4) Uani d . 1 . .
    H H4A 0.4494 0.2381 0.3696 0.022 Uiso calc R 1 . .
    H H4B 0.4604 0.0599 0.3474 0.022 Uiso calc R 1 . .
    C C5 0.2753(3) 0.2226(2) 0.2659(2) 0.0158(4) Uani d . 1 . .
    C C6 0.7788(3) 0.0876(3) 0.1592(3) 0.0275(5) Uani d . 1 . .
    H H6A 0.7804 -0.0226 0.1507 0.041 Uiso calc R 1 . .
    H H6B 0.7780 0.0881 0.2711 0.041 Uiso calc R 1 . .
    H H6C 0.8836 0.1283 0.0712 0.041 Uiso calc R 1 . .
    C C7 0.2617(3) 0.1223(2) 0.1546(3) 0.0214(4) Uani d . 1 . .
    H H7A 0.1452 0.1527 0.1456 0.032 Uiso calc R 1 . .
    H H7B 0.2788 0.0079 0.2052 0.032 Uiso calc R 1 . .
    H H7C 0.3523 0.1417 0.0414 0.032 Uiso calc R 1 . .
    C C8 0.1260(3) 0.2045(2) 0.4379(3) 0.0235(4) Uani d . 1 . .
    H H8A 0.1421 0.2616 0.5118 0.035 Uiso calc R 1 . .
    H H8B 0.1266 0.0902 0.4895 0.035 Uiso calc R 1 . .
    H H8C 0.0134 0.2502 0.4230 0.035 Uiso calc R 1 . .
    H H1N 0.649(3) 0.599(3) -0.076(3) 0.020(6) Uiso d . 1 . .
    H H2N 0.829(4) 0.584(3) -0.149(3) 0.029(7) Uiso d . 1 . .
loop_
    _atom_site_aniso_label
    _atom_site_aniso_U_11
    _atom_site_aniso_U_22
    _atom_site_aniso_U_33
    _atom_site_aniso_U_12
    _atom_site_aniso_U_13
    _atom_site_aniso_U_23
    I1 0.01952(10) 0.03155(11) 0.01896(10) -0.00480(6) -0.00879(7) -0.00124(6)
    O1W 0.0384(10) 0.0238(8) 0.0371(10) -0.0029(7) -0.0157(8) -0.0017(7)
    N1 0.0139(8) 0.0133(7) 0.0155(8) -0.0038(6) -0.0075(7) 0.0007(6)
    N2 0.0160(8) 0.0143(7) 0.0190(8) -0.0048(6) -0.0052(7) -0.0025(6)
    C1 0.0213(10) 0.0168(9) 0.0173(10) -0.0052(7) -0.0053(8) -0.0036(7)
    C2 0.0180(10) 0.0141(9) 0.0256(11) -0.0041(7) -0.0017(8) -0.0040(8)
    C3 0.0173(9) 0.0153(9) 0.0240(10) -0.0027(7) -0.0105(8) -0.0055(7)
    C4 0.0197(10) 0.0172(9) 0.0185(9) -0.0036(7) -0.0101(8) 0.0011(7)
    C5 0.0190(10) 0.0118(8) 0.0171(9) -0.0053(7) -0.0092(8) 0.0031(7)
    C6 0.0221(11) 0.0293(11) 0.0303(12) 0.0028(8) -0.0137(9) -0.0038(9)
    C7 0.0261(11) 0.0155(9) 0.0284(11) -0.0071(8) -0.0154(9) -0.0012(8)
    C8 0.0212(11) 0.0219(10) 0.0218(11) -0.0070(8) -0.0055(8) 0.0044(8)
_geom_special_details
;
 All s.u.'s (except the s.u. in the dihedral angle between two l.s. planes)
 are estimated using the full covariance matrix. The cell s.u.'s are taken
 into account individually in the estimation of s.u.'s in distances, angles
 and torsion angles; correlations between s.u.'s in cell parameters are only
 used when they are defined by crystal symmetry. An approximate (isotropic)
 treatment of cell s.u.'s is used for estimating s.u.'s involving l.s. planes.
;
loop_
    _geom_bond_atom_site_label_1
    _geom_bond_atom_site_label_2
    _geom_bond_site_symmetry_2
    _geom_bond_distance
    _geom_bond_publ_flag
    O1W H1W . 0.877(17) ?
    O1W H2W . 0.873(17) ?
    N1 C1 . 1.485(2) ?
    N1 C5 2_665 1.524(2) ?
    N1 H1N . 0.89(3) ?
    N1 H2N . 0.81(3) ?
    N2 C3 . 1.269(3) ?
    N2 C2 . 1.462(2) ?
    C1 C2 . 1.512(3) ?
    C1 H1A . 0.9900 ?
    C1 H1B . 0.9900 ?
    C2 H2A . 0.9900 ?
    C2 H2B . 0.9900 ?
    C3 C6 . 1.504(3) ?
    C3 C4 . 1.510(3) ?
    C4 C5 . 1.524(3) ?
    C4 H4A . 0.9900 ?
    C4 H4B . 0.9900 ?
    C5 N1 2_665 1.524(2) ?
    C5 C8 . 1.524(3) ?
    C5 C7 . 1.524(3) ?
    C6 H6A . 0.9800 ?
    C6 H6B . 0.9800 ?
    C6 H6C . 0.9800 ?
    C7 H7A . 0.9800 ?
    C7 H7B . 0.9800 ?
    C7 H7C . 0.9800 ?
    C8 H8A . 0.9800 ?
    C8 H8B . 0.9800 ?
    C8 H8C . 0.9800 ?
loop_
    _geom_angle_atom_site_label_1
    _geom_angle_atom_site_label_2
    _geom_angle_atom_site_label_3
    _geom_angle_site_symmetry_1
    _geom_angle_site_symmetry_3
    _geom_angle
    _geom_angle_publ_flag
    H1W O1W H2W . . 101(2) ?
    C1 N1 C5 . 2_665 117.45(15) ?
    C1 N1 H1N . . 107.0(15) ?
    C5 N1 H1N 2_665 . 105.9(15) ?
    C1 N1 H2N . . 109.8(18) ?
    C5 N1 H2N 2_665 . 108.5(18) ?
    H1N N1 H2N . . 108(2) ?
    C3 N2 C2 . . 120.48(17) ?
    N1 C1 C2 . . 109.64(16) ?
    N1 C1 H1A . . 109.7 ?
    C2 C1 H1A . . 109.7 ?
    N1 C1 H1B . . 109.7 ?
    C2 C1 H1B . . 109.7 ?
    H1A C1 H1B . . 108.2 ?
    N2 C2 C1 . . 110.39(16) ?
    N2 C2 H2A . . 109.6 ?
    C1 C2 H2A . . 109.6 ?
    N2 C2 H2B . . 109.6 ?
    C1 C2 H2B . . 109.6 ?
    H2A C2 H2B . . 108.1 ?
    N2 C3 C6 . . 127.05(19) ?
    N2 C3 C4 . . 119.23(17) ?
    C6 C3 C4 . . 113.71(17) ?
    C3 C4 C5 . . 118.10(16) ?
    C3 C4 H4A . . 107.8 ?
    C5 C4 H4A . . 107.8 ?
    C3 C4 H4B . . 107.8 ?
    C5 C4 H4B . . 107.8 ?
    H4A C4 H4B . . 107.1 ?
    N1 C5 C4 2_665 . 109.64(15) ?
    N1 C5 C8 2_665 . 109.95(16) ?
    C4 C5 C8 . . 109.65(16) ?
    N1 C5 C7 2_665 . 105.81(15) ?
    C4 C5 C7 . . 111.51(16) ?
    C8 C5 C7 . . 110.21(16) ?
    C3 C6 H6A . . 109.5 ?
    C3 C6 H6B . . 109.5 ?
    H6A C6 H6B . . 109.5 ?
    C3 C6 H6C . . 109.5 ?
    H6A C6 H6C . . 109.5 ?
    H6B C6 H6C . . 109.5 ?
    C5 C7 H7A . . 109.5 ?
    C5 C7 H7B . . 109.5 ?
    H7A C7 H7B . . 109.5 ?
    C5 C7 H7C . . 109.5 ?
    H7A C7 H7C . . 109.5 ?
    H7B C7 H7C . . 109.5 ?
    C5 C8 H8A . . 109.5 ?
    C5 C8 H8B . . 109.5 ?
    H8A C8 H8B . . 109.5 ?
    C5 C8 H8C . . 109.5 ?
    H8A C8 H8C . . 109.5 ?
    H8B C8 H8C . . 109.5 ?
loop_
    _geom_torsion_atom_site_label_1
    _geom_torsion_atom_site_label_2
    _geom_torsion_atom_site_label_3
    _geom_torsion_atom_site_label_4
    _geom_torsion_site_symmetry_1
    _geom_torsion_site_symmetry_2
    _geom_torsion_site_symmetry_3
    _geom_torsion_site_symmetry_4
    _geom_torsion
    _geom_torsion_publ_flag
    C5 N1 C1 C2 2_665 . . . 178.16(16) ?
    C3 N2 C2 C1 . . . . -156.80(17) ?
    N1 C1 C2 N2 . . . . 69.8(2) ?
    C2 N2 C3 C6 . . . . 1.3(3) ?
    C2 N2 C3 C4 . . . . -179.47(16) ?
    N2 C3 C4 C5 . . . . 23.3(3) ?
    C6 C3 C4 C5 . . . . -157.41(17) ?
    C3 C4 C5 N1 . . . 2_665 -55.5(2) ?
    C3 C4 C5 C8 . . . . -176.29(16) ?
    C3 C4 C5 C7 . . . . 61.4(2) ?
loop_
    _geom_hbond_atom_site_label_D
    _geom_hbond_atom_site_label_H
    _geom_hbond_atom_site_label_A
    _geom_hbond_site_symmetry_A
    _geom_hbond_distance_DH
    _geom_hbond_distance_HA
    _geom_hbond_distance_DA
    _geom_hbond_angle_DHA
    N1 H1N N2 2_665 0.89(3) 2.04(3) 2.744(2) 136(2)
    O1W H1W I1 . 0.877(17) 2.706(18) 3.5753(18) 171(3)
    O1W H2W I1 2_666 0.873(17) 2.678(17) 3.5494(17) 176(3)
    N1 H2N I1 2_666 0.81(3) 3.23(3) 3.6895(17) 119(2)
    N1 H2N I1 1_654 0.81(3) 2.99(3) 3.7110(18) 149(2)
