# Supplementary material for: 5,7,7,12,14,14-Hexamethyl-4,8-diaza-1,11-diazo­niocyclotetra­deca-4,11-diene diiodide dihydrate
Source: Acta Crystallogr Sect E Struct Rep Online. 2011 Feb 23;67(Pt 3):o682–3. doi: 10.1107/S1600536811005848 (PMC3052064; doi:10.1107/S1600536811005848)
Supplement: Supplementary file 2 [file e-67-0o682-Isup2.hkl]

#
# h,k,l, Fc-squared, Fo-squared, sigma(Fo-squared) and status flag
#
data_I
_shelx_title ' 2010src0073'
_shelx_refln_list_code          4
_shelx_F_calc_maximum      117.42
_exptl_crystal_F_000       284.00
_reflns_d_resolution_high  0.7703
 
loop_
 _symmetry_equiv_pos_as_xyz
 'x, y, z'
 '-x, -y, -z'
 
_cell_length_a     8.4098
_cell_length_b     8.7252
_cell_length_c     8.7724
_cell_angle_alpha  74.673
_cell_angle_beta   66.267
_cell_angle_gamma  75.809
 
_shelx_F_squared_multiplier     1.000
 
loop_
 _refln_index_h
 _refln_index_k
 _refln_index_l
 _refln_F_squared_calc
 _refln_F_squared_meas
 _refln_F_squared_sigma
 _refln_observed_status
   3   0   0     2117.48     2190.39     37.87 o
   4   0   0     2267.31     2353.69     37.64 o
   5   0   0     3669.88     3809.32     51.01 o
   6   0   0      850.57      855.99     15.44 o
   7   0   0     1635.51     1684.48     41.23 o
   8   0   0       57.15       45.57      3.29 o
   9   0   0      522.02      565.63     24.57 o
  -9   1   0      510.06      502.53     28.58 o
  -8   1   0        1.84        3.96      4.58 o
  -7   1   0     1849.98     1915.18     50.53 o
  -6   1   0       12.88       13.17      1.21 o
  -5   1   0     1013.87     1051.46     15.52 o
  -4   1   0     2563.37     2573.05     34.80 o
  -3   1   0      170.23      157.61      3.47 o
  -2   1   0    13788.06    14347.79    318.56 o
  -1   1   0       29.55       24.06      2.30 o
   2   1   0     2506.95     2437.07     39.75 o
   3   1   0     4941.22     4977.69     84.21 o
   4   1   0     1647.97     1725.85     24.36 o
   5   1   0     4571.00     4725.42     65.43 o
   6   1   0      629.79      627.79     10.55 o
   7   1   0     1185.61     1241.51     30.81 o
   8   1   0      118.03      128.23      8.35 o
   9   1   0      495.41      495.25     27.90 o
  -9   2   0      802.07      763.18     55.46 o
  -8   2   0       29.53       31.67      6.06 o
  -7   2   0     1064.53     1063.95     31.10 o
  -6   2   0     1303.69     1279.33     26.63 o
  -5   2   0      860.74      886.77     13.88 o
  -4   2   0     5046.48     5223.95     64.06 o
  -3   2   0      216.87      230.71      4.37 o
  -2   2   0     7526.65     7539.55    177.70 o
  -1   2   0        1.31        2.19      0.58 o
   0   2   0     1422.00     1357.14     24.92 o
   1   2   0     5584.32     5168.36    166.82 o
   2   2   0     3973.46     3903.88     55.50 o
   3   2   0     6655.09     6870.54    104.94 o
   4   2   0     1144.37     1175.45     18.44 o
   5   2   0     2277.08     2268.47     33.24 o
   6   2   0      542.60      537.23      8.36 o
   7   2   0     1520.64     1556.51     38.91 o
   8   2   0      830.73      867.19     25.71 o
   9   2   0      353.89      341.17     20.25 o
  -9   3   0      355.00      353.00     31.82 o
  -8   3   0      184.30      171.34     16.64 o
  -7   3   0      263.77      279.53     12.87 o
  -6   3   0     1587.11     1588.32     40.18 o
  -5   3   0      263.50      290.04      5.98 o
  -4   3   0     2477.47     2518.46     37.81 o
  -3   3   0        0.46        5.09      0.80 o
  -2   3   0     2159.08     2164.64     37.83 o
  -1   3   0     3161.03     3187.63     75.96 o
   1   3   0     5027.37     4884.76     84.63 o
   2   3   0     2683.46     2675.26     37.16 o
   3   3   0     3802.11     3747.94     50.58 o
   4   3   0       69.88       70.77      2.28 o
   5   3   0     2209.04     2201.69     32.76 o
   6   3   0      905.11      901.72     16.70 o
   7   3   0     1057.52     1067.39     31.53 o
   8   3   0      540.45      562.27     24.32 o
   9   3   0      159.31      153.35     10.48 o
  -8   4   0      417.82      417.02     32.49 o
  -7   4   0      195.31      211.78     12.90 o
  -6   4   0      740.28      717.22     28.89 o
  -5   4   0        1.92        0.86      0.94 o
  -4   4   0     1947.57     1928.10     42.43 o
  -3   4   0      753.52      756.84     15.28 o
  -2   4   0     2922.33     2958.11     51.54 o
  -1   4   0     4263.51     4274.37     75.61 o
   0   4   0     2086.60     2030.70     39.44 o
   1   4   0     5582.77     5600.84     97.59 o
   2   4   0       13.65       15.33      0.66 o
   3   4   0     3887.05     3926.66     49.25 o
   4   4   0     1181.88     1194.69     16.62 o
   5   4   0     3100.83     3128.97     35.69 o
   6   4   0      701.85      682.08     14.60 o
   7   4   0      542.22      564.54     15.58 o
   8   4   0      901.62      908.30     31.44 o
   9   4   0        8.60       11.16      2.24 o
  -8   5   0      271.64      226.51     21.24 o
  -7   5   0      160.44      153.96      9.29 o
  -6   5   0     1036.36     1032.61     37.47 o
  -5   5   0        6.10        4.43      1.94 o
  -4   5   0     1893.98     1941.80     40.47 o
  -3   5   0      482.06      492.59      9.97 o
  -2   5   0     2172.17     2176.68     35.15 o
  -1   5   0     1302.08     1261.37     27.93 o
   0   5   0      208.10      183.04      3.76 o
   1   5   0     3172.22     3192.50     56.87 o
   2   5   0       44.69       41.38      1.73 o
   3   5   0     3124.61     3076.06     42.66 o
   4   5   0      250.27      254.82      3.49 o
   5   5   0     1246.38     1260.65     18.81 o
   6   5   0      890.75      905.27     16.70 o
   7   5   0      238.84      248.32      6.96 o
   8   5   0      894.62      859.03     35.67 o
   9   5   0        7.26        6.84      1.82 o
  -7   6   0       17.18       21.26      2.52 o
  -6   6   0      909.67      885.80     31.37 o
  -5   6   0       19.46       20.66      1.65 o
  -4   6   0      638.58      682.47     15.52 o
  -3   6   0      474.47      484.57     10.91 o
  -2   6   0      147.84      157.54      3.40 o
  -1   6   0     1448.08     1462.45     23.84 o
   0   6   0       16.54       18.83      0.74 o
   1   6   0     1284.52     1222.55     22.35 o
   2   6   0      276.92      287.59      5.40 o
   3   6   0     1272.11     1237.69     16.88 o
   4   6   0     1029.10     1016.13     16.01 o
   5   6   0      219.52      224.43      5.53 o
   6   6   0     1551.03     1576.66     37.20 o
   7   6   0        2.08        1.75      1.14 o
   8   6   0      848.97      844.86     36.47 o
   9   6   0       61.26       48.59      4.02 o
  -6   7   0      315.52      324.19     21.08 o
  -5   7   0      119.75      111.93      6.77 o
  -4   7   0      432.20      431.41     12.18 o
  -3   7   0      405.99      406.27     10.59 o
  -2   7   0      282.18      254.39      5.66 o
  -1   7   0      694.90      700.60     13.83 o
   0   7   0        0.86        0.86      1.43 o
   1   7   0      687.64      702.12     16.01 o
   2   7   0      527.12      562.64     11.40 o
   3   7   0      226.42      233.55      5.33 o
   4   7   0     1435.17     1462.81     26.02 o
   5   7   0        6.44        7.05      0.66 o
   6   7   0      826.99      846.11     21.58 o
   7   7   0      203.54      182.64     10.47 o
   8   7   0      598.91      583.62     32.26 o
  -5   8   0      258.28      263.54     27.77 o
  -4   8   0      196.35      180.38     10.84 o
  -3   8   0      545.75      556.48     16.70 o
  -2   8   0       61.73       58.87      2.18 o
  -1   8   0      471.05      485.67     12.70 o
   0   8   0      294.78      321.09     11.77 o
   1   8   0      622.36      646.80     17.17 o
   2   8   0      498.37      524.38     14.83 o
   3   8   0       83.52       77.36      5.04 o
   4   8   0      392.31      426.60     15.14 o
   5   8   0       63.24       55.24      3.60 o
   6   8   0      488.10      470.01     14.23 o
   7   8   0      136.98      120.32      8.00 o
  -4   9   0       42.91       38.23      3.24 o
  -3   9   0      339.77      360.19     19.20 o
  -2   9   0      164.81      165.15      7.29 o
  -1   9   0      772.27      822.20     47.83 o
   0   9   0      297.82      320.83     14.38 o
   1   9   0      331.68      347.69     16.26 o
   2   9   0      523.16      554.45     24.99 o
   3   9   0       59.90       49.82      4.27 o
   4   9   0      727.62      761.33     30.83 o
   5   9   0        8.09        8.45      1.60 o
   6   9   0      743.07      740.92     38.07 o
  -2  10   0       10.92       17.78      3.40 o
  -1  10   0      159.71      145.81     11.20 o
   0  10   0       13.54       16.66      2.95 o
   1  10   0        4.79        1.30      3.49 o
   2  10   0      209.72      221.48     12.39 o
   3  10   0       42.07       53.77      5.30 o
   4  10   0      562.92      630.65     78.68 o
   5  10   0       47.90       48.94      8.86 o
  -4 -10   1        3.68       -2.69      3.25 o
  -3 -10   1      432.31      503.40     34.96 o
  -2 -10   1       28.31       22.60      3.80 o
  -1 -10   1      331.73      370.87     25.75 o
   0 -10   1      225.75      225.22     15.54 o
   1 -10   1      185.85      160.65     12.87 o
   2 -10   1      629.56      684.09     44.93 o
  -6  -9   1       60.87       58.90      5.02 o
  -5  -9   1      581.53      650.21     73.95 o
  -4  -9   1      104.97      101.67      8.37 o
  -3  -9   1      324.31      378.48     15.50 o
  -2  -9   1      131.30      123.43      5.65 o
  -1  -9   1      390.25      435.37     19.87 o
   0  -9   1      735.51      779.41     36.96 o
   1  -9   1      279.19      330.20     24.91 o
   2  -9   1      456.79      333.94     78.91 o
   3  -9   1        0.71       -1.54      4.21 o
   4  -9   1      333.11      324.74     24.84 o
  -7  -8   1      422.67      408.01     27.57 o
  -6  -8   1       73.64       61.11      3.63 o
  -5  -8   1      439.58      421.61     16.89 o
  -4  -8   1      142.11      134.36      6.97 o
  -3  -8   1      755.03      808.73     27.18 o
  -2  -8   1      804.47      809.49     24.45 o
  -1  -8   1      508.05      534.15     16.58 o
   0  -8   1      832.96      822.50     25.42 o
   1  -8   1       92.78       96.63      4.98 o
   2  -8   1      390.42      387.85     13.82 o
   3  -8   1       60.05       50.28      3.58 o
   4  -8   1      447.93      480.38     30.02 o
   5  -8   1      105.36       95.14      9.23 o
  -7  -7   1      458.45      421.26     26.26 o
  -6  -7   1       76.45       76.17      3.95 o
  -5  -7   1      615.55      627.23     16.65 o
  -4  -7   1     1283.78     1227.68     32.86 o
  -3  -7   1      786.25      817.21     20.41 o
  -2  -7   1     1704.06     1682.21     39.34 o
  -1  -7   1      278.24      286.10      6.40 o
   0  -7   1     1229.12     1199.85     26.62 o
   1  -7   1      148.13      133.72      6.41 o
   2  -7   1     2286.00     2346.46     45.87 o
   3  -7   1      234.48      231.13      6.94 o
   4  -7   1     1061.12     1071.78     29.37 o
   5  -7   1      418.85      398.24     18.08 o
   6  -7   1      100.50       85.75      6.06 o
  -8  -6   1       15.13       10.64      2.00 o
  -7  -6   1      549.86      552.19     24.55 o
  -6  -6   1      383.01      369.95     10.91 o
  -5  -6   1     1239.81     1246.24     25.37 o
  -4  -6   1      633.12      634.39     11.27 o
  -3  -6   1      668.43      670.35     13.87 o
  -2  -6   1     1300.07     1321.38     25.60 o
  -1  -6   1       18.86       20.10      1.43 o
   0  -6   1     3268.48     3484.01     55.75 o
   1  -6   1      117.84      110.98      2.80 o
   2  -6   1     2466.15     2523.36     46.54 o
   3  -6   1      469.72      473.32     10.37 o
   4  -6   1      607.54      597.88     16.28 o
   5  -6   1      596.76      605.44     20.44 o
   6  -6   1       11.69       10.26      1.31 o
   7  -6   1      589.79      602.82     35.46 o
  -8  -5   1       29.94       33.63      2.87 o
  -7  -5   1      997.30      990.38     31.15 o
  -6  -5   1      290.28      297.07      7.65 o
  -5  -5   1      979.23      997.80     20.24 o
  -4  -5   1     1113.72     1132.98     17.46 o
  -3  -5   1      298.15      292.20      4.66 o
  -2  -5   1     3165.15     3234.32     51.54 o
  -1  -5   1      245.00      231.29      9.49 o
   0  -5   1     5223.18     5509.73     99.30 o
   1  -5   1      619.88      626.58      9.20 o
   2  -5   1     1224.32     1214.57     24.67 o
   3  -5   1     1670.96     1759.99     26.41 o
   4  -5   1      112.59      119.70      3.74 o
   5  -5   1     1777.58     1806.63     43.56 o
   6  -5   1       36.65       25.92      3.10 o
   7  -5   1      588.43      615.61     25.60 o
   8  -5   1       58.12       50.89      4.69 o
  -9  -4   1      552.38      514.44     26.62 o
  -8  -4   1       25.71       22.23      1.88 o
  -7  -4   1     1343.35     1344.74     41.34 o
  -6  -4   1      273.09      283.82      7.12 o
  -5  -4   1      846.94      831.79     13.41 o
  -4  -4   1     2013.39     2042.77     29.30 o
  -3  -4   1       76.15       78.47      1.53 o
  -2  -4   1     4002.89     3789.07     47.20 o
  -1  -4   1       13.01        8.73      1.57 o
   0  -4   1      864.33      766.57     14.63 o
   1  -4   1     1172.41     1085.77     23.05 o
   2  -4   1      357.69      349.33      6.06 o
   3  -4   1     2351.49     2338.09     32.37 o
   4  -4   1       32.75       26.20      2.17 o
   5  -4   1     2078.00     2127.38     44.80 o
   6  -4   1       58.52       61.95      5.26 o
   7  -4   1      726.82      702.38     22.86 o
   8  -4   1      446.17      431.21     22.30 o
  -9  -3   1      624.38      578.14     35.77 o
  -8  -3   1      300.32      306.20     18.10 o
  -7  -3   1      684.01      681.35     20.62 o
  -6  -3   1     1795.45     1816.15     41.37 o
  -5  -3   1      274.03      260.78      8.17 o
  -4  -3   1     3106.58     3232.84     44.62 o
  -3  -3   1      135.37      152.07      2.41 o
  -2  -3   1     3115.43     3084.93     43.09 o
  -1  -3   1      379.58      346.94      5.56 o
   0  -3   1      623.28      543.42      9.37 o
   1  -3   1     2294.38     2139.05     37.57 o
   2  -3   1      102.03       92.92      2.32 o
   3  -3   1     3454.32     3476.93     57.64 o
   4  -3   1       43.16       48.82      3.21 o
   5  -3   1     1172.38     1193.33     20.48 o
   6  -3   1     1329.57     1294.21     29.16 o
   7  -3   1      361.18      334.17     11.12 o
   8  -3   1     1126.81     1186.38     65.31 o
   9  -3   1        6.59        3.55      2.26 o
  -9  -2   1      776.34      773.15     46.78 o
  -8  -2   1      671.62      682.12     28.19 o
  -7  -2   1      373.25      368.31     10.91 o
  -6  -2   1     2143.32     2179.57     42.47 o
  -5  -2   1        0.75        1.11      0.94 o
  -4  -2   1     4629.20     4691.63     67.51 o
  -3  -2   1      284.01      288.86      5.08 o
  -2  -2   1     4163.21     4058.34     57.72 o
  -1  -2   1     4602.65     4435.99     69.05 o
   0  -2   1     6546.87     6280.39    157.46 o
   2  -2   1      438.69      452.30      8.25 o
   3  -2   1     5974.49     6338.55    112.99 o
   4  -2   1      389.00      365.04      6.65 o
   5  -2   1     1965.00     2026.30     31.44 o
   6  -2   1     1144.98     1178.51     22.34 o
   7  -2   1      369.09      360.22      9.41 o
   8  -2   1      976.44     1026.60     42.34 o
   9  -2   1       50.28       42.56     10.96 o
  -9  -1   1      479.93      472.87     29.37 o
  -8  -1   1      751.75      744.53     29.56 o
  -7  -1   1      277.57      278.89      8.67 o
  -6  -1   1     1504.41     1550.78     31.80 o
  -5  -1   1        1.68        2.67      0.98 o
  -4  -1   1     3286.68     3465.88     48.29 o
  -3  -1   1      359.56      324.58      4.96 o
  -2  -1   1     2625.28     2558.50     52.92 o
  -1  -1   1     4015.98     3942.24     60.01 o
   0  -1   1        4.64        2.74      0.63 o
   2  -1   1      868.55      809.39     25.50 o
   3  -1   1     1974.59     1860.10     30.78 o
   4  -1   1     3050.32     3150.53     53.46 o
   5  -1   1     1534.16     1477.53     19.51 o
   6  -1   1     1830.70     1892.36     30.95 o
   7  -1   1      252.07      228.89      7.15 o
   8  -1   1     1184.19     1210.85     63.06 o
   9  -1   1       20.23       27.40      3.76 o
  -9   0   1      247.85      238.43     13.54 o
  -8   0   1     1344.16     1319.61     58.98 o
  -7   0   1       89.02       81.49      3.76 o
  -6   0   1     4119.77     4327.27     81.75 o
  -5   0   1        1.51        6.69      1.60 o
  -4   0   1     3907.31     4104.93     60.95 o
  -3   0   1     1990.45     1966.03     35.40 o
  -2   0   1     4461.94     4494.62     86.92 o
  -1   0   1     2419.50     2626.57     65.16 o
   2   0   1      502.81      512.87     10.25 o
   3   0   1     1882.46     1783.76     32.07 o
   4   0   1     2092.71     2173.02     34.09 o
   5   0   1      471.70      433.00      7.14 o
   6   0   1     2916.95     2964.41     44.23 o
   7   0   1        0.32        2.33      1.14 o
   8   0   1     1386.74     1404.62     47.52 o
   9   0   1      509.22      501.50     29.16 o
  10   0   1      639.04      596.69     52.14 o
  -9   1   1       32.88       37.16      5.06 o
  -8   1   1     1095.48     1121.42     45.52 o
  -7   1   1       27.26       19.22      1.61 o
  -6   1   1     1685.89     1743.49     37.12 o
  -5   1   1     1021.50     1028.89     17.15 o
  -4   1   1     1140.66     1184.04     19.91 o
  -3   1   1     3528.35     3474.87     63.91 o
  -2   1   1      109.81      112.42      4.25 o
  -1   1   1     4922.92     5182.64     96.57 o
   0   1   1      392.65      327.94     32.71 o
   1   1   1     1621.51     1062.56     75.84 o
   2   1   1     1427.59     1544.91     29.60 o
   3   1   1     2384.40     2467.36     38.39 o
   4   1   1     2364.09     2336.17     37.37 o
   5   1   1       30.36       34.03      1.78 o
   6   1   1     1810.13     1872.72     35.31 o
   7   1   1      716.68      691.28     16.52 o
   8   1   1     1065.61     1077.91     38.54 o
   9   1   1      554.25      564.32     28.83 o
  10   1   1      158.76      141.71     16.42 o
  -9   2   1        0.06        0.28      4.59 o
  -8   2   1      900.89      934.62     46.64 o
  -7   2   1      199.71      178.22      7.35 o
  -6   2   1      483.92      498.10     14.15 o
  -5   2   1     2224.17     2254.51     38.50 o
  -4   2   1      570.05      579.07      9.39 o
  -3   2   1     4722.21     5020.36     82.05 o
  -2   2   1       36.08       33.55      1.87 o
  -1   2   1     6735.43     6124.33    125.23 o
   0   2   1     3624.88     3423.13     75.08 o
   2   2   1     7503.42     7372.20    139.17 o
   3   2   1      781.25      807.98     15.95 o
   4   2   1     6439.22     6704.25     94.72 o
   5   2   1       16.08       13.96      0.99 o
   6   2   1     2931.68     3060.60     45.24 o
   7   2   1      557.26      539.75     13.10 o
   8   2   1     1239.29     1210.24     40.61 o
   9   2   1      547.58      546.60     30.29 o
  10   2   1      180.02      160.14     11.42 o
  -8   3   1      415.81      424.05     33.51 o
  -7   3   1      470.75      476.30     21.27 o
  -6   3   1      714.61      728.24     22.35 o
  -5   3   1     1422.35     1456.86     23.53 o
  -4   3   1      357.19      367.83      5.79 o
  -3   3   1     3521.29     3593.06     50.38 o
  -2   3   1       15.25       13.49      0.99 o
  -1   3   1     4209.52     4193.96     83.27 o
   0   3   1     2905.23     2829.03     45.98 o
   1   3   1     2971.63     2804.77     36.70 o
   2   3   1     4088.69     3822.14     47.69 o
   3   3   1      326.28      296.63      4.43 o
   4   3   1     2913.52     2924.69     41.34 o
   5   3   1      193.18      209.86      4.24 o
   6   3   1     2501.21     2597.07     40.85 o
   7   3   1      249.89      249.86      6.89 o
   8   3   1      447.89      461.80     13.59 o
   9   3   1      716.45      706.09     29.78 o
  10   3   1       25.75       23.45      2.93 o
  -8   4   1      274.57      269.92     16.71 o
  -7   4   1      744.41      723.81     46.43 o
  -6   4   1      353.32      352.84     15.36 o
  -5   4   1     1758.52     1808.62     42.72 o
  -4   4   1        0.28       -1.11      1.04 o
  -3   4   1     2545.78     2688.80     40.49 o
  -2   4   1     1701.10     1706.78     20.29 o
  -1   4   1     3451.36     3498.69     58.13 o
   0   4   1     3404.59     3173.51     45.27 o
   1   4   1      791.08      710.11     10.29 o
   2   4   1     4619.27     4651.53     58.93 o
   3   4   1       14.50       16.95      1.08 o
   4   4   1     3840.29     4020.97     51.09 o
   5   4   1      424.98      397.55      6.84 o
   6   4   1     1623.58     1679.10     26.39 o
   7   4   1     1067.32     1081.44     27.40 o
   8   4   1      263.43      259.38      9.62 o
   9   4   1      821.36      865.19     36.11 o
  10   4   1        0.89        1.96      3.44 o
  -7   5   1      358.41      338.61     26.67 o
  -6   5   1       12.51       14.52      2.86 o
  -5   5   1     1025.94     1051.73     35.26 o
  -4   5   1      184.24      186.97      5.29 o
  -3   5   1     1359.65     1396.33     25.47 o
  -2   5   1     1135.24     1130.21     15.19 o
  -1   5   1     1151.94     1110.60     16.13 o
   0   5   1     2047.60     2028.83     29.39 o
   1   5   1      238.83      221.91      3.49 o
   2   5   1     2904.15     2848.65     37.78 o
   3   5   1      306.66      309.90      4.19 o
   4   5   1     2838.93     2919.18     38.62 o
   5   5   1      784.15      755.33     14.31 o
   6   5   1      432.16      444.92      7.94 o
   7   5   1     1320.86     1317.25     25.70 o
   8   5   1       21.31       22.35      1.93 o
   9   5   1      674.89      668.34     25.06 o
  -7   6   1      312.55      296.10     26.83 o
  -6   6   1      116.55       86.52      8.15 o
  -5   6   1      455.34      468.12     15.12 o
  -4   6   1      839.68      822.33     23.07 o
  -3   6   1      905.78      922.10     20.28 o
  -2   6   1     1366.50     1362.29     24.67 o
  -1   6   1      143.64      150.09      4.01 o
   0   6   1     3182.31     3230.20     41.34 o
   1   6   1       94.04       93.43      2.94 o
   2   6   1     3685.71     3732.28     47.69 o
   3   6   1      663.59      672.24     10.29 o
   4   6   1     1217.78     1261.89     16.98 o
   5   6   1     1182.96     1215.30     20.61 o
   6   6   1      154.24      164.30      3.74 o
   7   6   1      847.97      823.53     20.91 o
   8   6   1       16.79       12.78      2.90 o
   9   6   1      537.52      513.25     31.10 o
  -6   7   1      116.15       97.88      9.06 o
  -5   7   1      373.78      378.30     23.01 o
  -4   7   1      494.82      493.40     17.73 o
  -3   7   1      224.41      232.19      6.01 o
  -2   7   1     1797.96     1844.13     39.01 o
  -1   7   1        1.54        2.93      0.59 o
   0   7   1     3375.22     3349.55     54.67 o
   1   7   1      504.27      526.69      9.85 o
   2   7   1     3273.83     3341.87     75.04 o
   3   7   1      583.03      579.42     11.88 o
   4   7   1      875.23      865.42     16.42 o
   5   7   1     1141.79     1159.50     21.54 o
   6   7   1      273.58      263.16      6.66 o
   7   7   1     1057.36     1061.39     32.03 o
   8   7   1       39.71       31.01      2.95 o
   9   7   1      348.23      327.18     17.96 o
  -5   8   1      238.51      236.29     23.92 o
  -4   8   1      243.30      248.29     18.17 o
  -3   8   1        0.83        0.48      1.34 o
  -2   8   1      922.04      944.40     28.26 o
  -1   8   1      161.39      156.43      4.23 o
   0   8   1     1167.27     1184.73     27.47 o
   1   8   1      306.48      317.97     10.11 o
   2   8   1      346.93      351.55      9.56 o
   3   8   1     1213.72     1263.63     37.42 o
   4   8   1      187.72      172.19      5.71 o
   5   8   1     1478.37     1500.25     36.38 o
   6   8   1        4.59        6.58      1.04 o
   7   8   1      927.80      911.38     40.49 o
   8   8   1       45.53       37.05      3.27 o
  -4   9   1      425.22      407.57     36.65 o
  -3   9   1       13.94       13.63      2.22 o
  -2   9   1      590.99      624.66     46.67 o
  -1   9   1        1.70        6.05      1.35 o
   0   9   1      488.88      500.89     22.06 o
   1   9   1      137.29      148.49     11.20 o
   2   9   1      178.17      152.69      8.73 o
   3   9   1      770.97      842.06     35.60 o
   4   9   1       38.59       46.07      3.30 o
   5   9   1      624.98      646.44     31.35 o
   6   9   1       19.62       17.11      2.87 o
   7   9   1       89.93       85.93      5.10 o
  -2  10   1      256.44      221.84     24.45 o
  -1  10   1      117.19      102.76     10.34 o
   0  10   1       91.39       76.53      9.40 o
   1  10   1      826.40      871.40     99.02 o
   2  10   1      138.47      126.48      9.85 o
   3  10   1      500.36      562.09     34.23 o
   4  10   1        0.18        3.43      3.45 o
   5  10   1      141.20      161.59     22.06 o
   6  10   1      133.13      116.17     12.77 o
   1  11   1      461.99      507.46     29.89 o
   2  11   1        0.85        7.76      8.68 o
   3  11   1      304.83      326.57     20.30 o
  -2 -10   2      166.69      192.72     14.36 o
  -1 -10   2       28.92       20.38      3.82 o
   0 -10   2      239.23      257.49     20.65 o
   1 -10   2       45.71       47.72      6.57 o
  -5  -9   2       68.48       55.66      8.73 o
  -4  -9   2      425.78      432.40     35.83 o
  -3  -9   2       85.84       68.79      5.06 o
  -2  -9   2      739.64      779.19     32.60 o
  -1  -9   2      150.19      135.94      7.18 o
   0  -9   2      227.58      227.36     13.68 o
   1  -9   2      225.99      234.88     11.17 o
   2  -9   2       13.97       10.87      2.38 o
   3  -9   2      284.31      282.74     15.27 o
  -6  -8   2      451.29      430.26     28.00 o
  -5  -8   2        0.09        2.93      1.90 o
  -4  -8   2      615.96      648.56     36.29 o
  -3  -8   2      129.95      143.96      7.20 o
  -2  -8   2      551.60      573.87     25.77 o
  -1  -8   2      165.38      170.50      7.41 o
   0  -8   2       90.75      102.45      5.10 o
   1  -8   2      502.05      565.46     30.63 o
   2  -8   2        7.80        4.30      1.08 o
   3  -8   2      880.90      889.49     41.86 o
   4  -8   2       13.26       10.44      2.63 o
   5  -8   2      128.11      118.06      8.10 o
  -7  -7   2       33.19       26.40      2.33 o
  -6  -7   2      852.88      847.25     45.88 o
  -5  -7   2       39.61       31.62      3.29 o
  -4  -7   2     1390.69     1402.62     39.06 o
  -3  -7   2       68.39       61.88      3.78 o
  -2  -7   2      527.85      534.59     13.71 o
  -1  -7   2     1113.16     1190.30     27.46 o
   0  -7   2      192.23      214.76      8.32 o
   1  -7   2     1832.89     1994.19     54.24 o
   2  -7   2        0.33        1.58      0.94 o
   3  -7   2      742.34      775.32     21.53 o
   4  -7   2      274.84      270.46      9.92 o
   5  -7   2      149.47      155.09     11.35 o
   6  -7   2      436.90      425.35     26.93 o
  -7  -6   2        7.38        9.88      3.08 o
  -6  -6   2      835.91      815.22     35.06 o
  -5  -6   2       21.09       20.58      1.95 o
  -4  -6   2      853.58      828.99     19.76 o
  -3  -6   2      660.60      644.49     13.18 o
  -2  -6   2      493.53      484.86     10.84 o
  -1  -6   2     1578.22     1602.33     28.16 o
   0  -6   2        0.61        0.12      0.78 o
   1  -6   2     1263.45     1275.54     31.55 o
   2  -6   2      165.58      156.73      3.94 o
   3  -6   2      199.16      212.43      7.69 o
   4  -6   2      877.31      908.82     20.38 o
   5  -6   2      149.63      144.98      6.51 o
   6  -6   2      569.11      554.86     19.01 o
   7  -6   2       17.17       16.57      2.90 o
  -8  -5   2      498.86      480.41     21.42 o
  -7  -5   2       83.47       75.91      4.61 o
  -6  -5   2     1099.21     1077.97     32.06 o
  -5  -5   2      629.34      620.04     15.00 o
  -4  -5   2      558.35      552.28     10.72 o
  -3  -5   2     2662.23     2709.28     48.12 o
  -2  -5   2       97.76      102.08      2.83 o
  -1  -5   2     2447.83     2488.42     43.19 o
   0  -5   2      126.11       95.81      4.13 o
   1  -5   2     1259.00     1231.45     15.84 o
   2  -5   2     1276.19     1248.42     24.26 o
   3  -5   2      965.34      958.24     16.63 o
   4  -5   2     1111.75     1109.86     17.60 o
   5  -5   2       33.50       26.61      2.04 o
   6  -5   2      966.61      966.05     28.40 o
   7  -5   2      175.09      165.49      7.72 o
   8  -5   2      424.57      413.93     22.15 o
  -8  -4   2      503.24      491.65     26.28 o
  -7  -4   2      337.88      354.98     12.02 o
  -6  -4   2      477.68      488.99     12.76 o
  -5  -4   2     1833.83     1832.86     31.12 o
  -4  -4   2      190.02      178.34      3.12 o
  -3  -4   2     2821.73     2856.41     35.30 o
  -2  -4   2      283.89      275.21      3.92 o
  -1  -4   2     4875.22     4797.64     79.10 o
   0  -4   2     1116.13     1099.21     14.84 o
   1  -4   2     4047.24     4039.38     80.12 o
   2  -4   2     2384.79     2405.32     41.26 o
   3  -4   2     1361.85     1399.34     23.15 o
   4  -4   2     2285.10     2310.38     34.05 o
   5  -4   2       23.77       23.69      1.23 o
   6  -4   2     1193.10     1240.62     31.71 o
   7  -4   2      209.27      198.21      9.19 o
   8  -4   2      531.86      524.90     26.61 o
  -8  -3   2      612.40      617.77     34.02 o
  -7  -3   2      440.60      438.22     16.68 o
  -6  -3   2      141.41      137.93      5.79 o
  -5  -3   2     1698.77     1714.81     25.56 o
  -4  -3   2       24.36       26.06      1.70 o
  -3  -3   2     3658.65     3756.39     47.54 o
  -2  -3   2      734.04      720.80      9.21 o
  -1  -3   2     4293.60     4209.56     57.76 o
   0  -3   2     5499.06     5559.76    165.94 o
   1  -3   2     2256.35     2316.02     36.42 o
   2  -3   2     7373.32     7705.49    142.32 o
   3  -3   2        5.54        5.80      1.19 o
   4  -3   2     5855.72     6111.05     80.60 o
   5  -3   2      152.78      152.11      5.27 o
   6  -3   2     2138.15     2095.68     50.26 o
   7  -3   2      285.96      277.91     11.72 o
   8  -3   2      484.92      467.78     24.78 o
   9  -3   2      392.50      399.99     27.62 o
  -9  -2   2       89.94       69.04      6.33 o
  -8  -2   2      370.81      347.93     17.05 o
  -7  -2   2      736.37      753.10     24.79 o
  -6  -2   2      323.07      297.63      7.23 o
  -5  -2   2     2302.83     2368.97     39.55 o
  -4  -2   2       16.18       18.28      1.24 o
  -3  -2   2     5042.02     5084.28     57.96 o
  -2  -2   2      265.36      226.30      3.18 o
  -1  -2   2     2566.65     2463.75     35.93 o
   0  -2   2     5638.12     5129.92     95.05 o
   1  -2   2      672.31      646.45     11.11 o
   2  -2   2     7692.36     7207.27    172.62 o
   3  -2   2       86.99       80.24      2.78 o
   4  -2   2     2792.84     2744.54     43.36 o
   5  -2   2      606.10      624.88      9.68 o
   6  -2   2     1489.81     1495.85     31.04 o
   7  -2   2      848.57      879.82     25.19 o
   8  -2   2      293.15      268.51     23.30 o
   9  -2   2      842.44      890.80     65.59 o
  -9  -1   2      112.73      109.62      6.49 o
  -8  -1   2       18.89       17.19      3.10 o
  -7  -1   2     1234.08     1286.64     38.07 o
  -6  -1   2        1.21        3.41      1.50 o
  -5  -1   2     2886.92     3007.08     49.60 o
  -4  -1   2      404.58      395.66      6.53 o
  -3  -1   2     1468.95     1429.14     20.58 o
  -2  -1   2     7768.77     8047.78    175.33 o
  -1  -1   2     1224.27     1193.12     18.51 o
   0  -1   2    10085.41     9080.61    219.52 o
   1  -1   2      310.13      271.81      5.05 o
   2  -1   2     5306.84     5348.63    144.89 o
   3  -1   2      219.73      206.21      6.02 o
   4  -1   2     2312.76     2254.92     34.94 o
   5  -1   2     1846.99     1873.77     31.10 o
   6  -1   2      812.01      830.01     15.59 o
   7  -1   2     1961.09     1989.01     53.63 o
   8  -1   2       34.92       28.07      3.42 o
   9  -1   2      611.16      614.23     40.19 o
  10  -1   2      174.85      169.78     14.48 o
  -9   0   2      392.72      370.49     26.48 o
  -8   0   2      102.82       91.57      6.94 o
  -7   0   2      953.03      950.02     36.76 o
  -6   0   2       90.93       93.97      5.35 o
  -5   0   2     1064.41     1079.64     18.42 o
  -4   0   2     2757.18     2832.72     37.28 o
  -3   0   2      769.70      714.97     10.31 o
  -2   0   2     9669.47    10044.74    169.80 o
  -1   0   2      682.08      664.59     12.14 o
   0   0   2    11796.79    11417.53    394.93 o
   1   0   2       36.97       35.50      1.65 o
   2   0   2     9688.63     9694.34    398.44 o
   3   0   2     6867.18     6867.78    168.20 o
   4   0   2     9342.11    10034.73    163.68 o
   5   0   2     3381.85     3412.10     54.47 o
   6   0   2     1079.32     1105.22     18.92 o
   7   0   2     1916.98     2009.76     39.62 o
   8   0   2        8.49        5.90      1.82 o
   9   0   2     1046.01     1073.27     69.38 o
  10   0   2       73.19       66.58      6.99 o
  -8   1   2        8.59        5.79      2.08 o
  -7   1   2      665.27      662.54     31.55 o
  -6   1   2      323.64      303.82     12.27 o
  -5   1   2      668.35      668.01     12.07 o
  -4   1   2     2736.73     2772.09     43.03 o
  -3   1   2     1928.74     1932.80     27.43 o
  -2   1   2     2319.85     2296.66     39.54 o
  -1   1   2       10.48        8.13      1.08 o
   0   1   2     6018.40     5650.12    144.75 o
   1   1   2     8220.86     7478.54    197.17 o
   2   1   2    11177.21    10931.77    254.01 o
   3   1   2     4971.94     5039.71     86.20 o
   4   1   2     1597.71     1537.29     24.57 o
   5   1   2     3592.76     3734.93     61.92 o
   6   1   2        2.33        3.78      0.97 o
   7   1   2     2269.41     2361.06     43.82 o
   8   1   2      179.30      170.47      6.15 o
   9   1   2     1247.88     1269.42     71.49 o
  10   1   2      158.83      149.70      9.42 o
  -8   2   2       64.45       51.76      4.35 o
  -7   2   2      901.31      923.16     45.46 o
  -6   2   2      806.41      809.69     22.87 o
  -5   2   2     2160.96     2294.35     45.64 o
  -4   2   2     1436.13     1448.99     21.29 o
  -3   2   2      499.83      534.21     12.99 o
  -2   2   2     5092.52     5318.46     75.32 o
  -1   2   2      702.74      676.50     12.32 o
   0   2   2    12414.26    11706.85    186.85 o
   1   2   2     3322.44     3143.56     54.22 o
   2   2   2     7614.07     7362.87    155.88 o
   3   2   2     1526.84     1463.12     26.66 o
   4   2   2       81.39       85.32      2.54 o
   5   2   2     4399.73     4532.97     59.97 o
   6   2   2       58.66       62.86      1.97 o
   7   2   2     3454.97     3554.54     72.60 o
   8   2   2       80.82       83.17      3.49 o
   9   2   2      492.43      526.40     19.52 o
  10   2   2      586.96      593.91     41.36 o
  -8   3   2       65.45       54.31      5.81 o
  -7   3   2      727.16      789.63     42.63 o
  -6   3   2      448.75      435.39     14.41 o
  -5   3   2      510.88      547.41     12.60 o
  -4   3   2     1301.30     1335.49     22.08 o
  -3   3   2      145.15      141.20      2.86 o
  -2   3   2     4070.09     4163.96     64.54 o
  -1   3   2      682.47      655.21     12.02 o
   0   3   2     3285.32     3080.24     66.15 o
   1   3   2       33.33       23.23      1.75 o
   2   3   2       66.45       77.68      2.08 o
   3   3   2     4845.47     4842.05     67.16 o
   4   3   2       29.21       27.30      1.37 o
   5   3   2     4559.54     4696.33     67.92 o
   6   3   2      223.07      209.72      3.61 o
   7   3   2      909.48      922.75     17.43 o
   8   3   2     1065.47     1045.02     28.10 o
   9   3   2       60.00       56.61      2.95 o
  10   3   2      960.70      963.62     56.95 o
  -7   4   2      357.03      351.18     20.00 o
  -6   4   2      629.29      668.40     19.71 o
  -5   4   2        5.23        5.68      1.45 o
  -4   4   2     2677.53     2870.82     53.88 o
  -3   4   2       72.39       70.09      2.40 o
  -2   4   2     2900.88     2933.55     46.64 o
  -1   4   2      331.51      311.07      7.61 o
   0   4   2      626.04      605.78      9.25 o
   1   4   2     3255.98     3097.88     49.30 o
   2   4   2       49.22       60.67      1.96 o
   3   4   2     5936.66     5850.51     72.98 o
   4   4   2       55.90       53.63      1.79 o
   5   4   2     1909.14     1981.21     28.36 o
   6   4   2     1006.70     1007.92     15.00 o
   7   4   2      128.60      137.17      6.94 o
   8   4   2     2199.88     2247.98     61.85 o
   9   4   2       46.75       44.63      2.97 o
  10   4   2      866.79      876.49     40.50 o
  -7   5   2       42.43       41.06      5.62 o
  -6   5   2      760.25      731.55     35.30 o
  -5   5   2        3.03        3.91      1.31 o
  -4   5   2     1250.14     1279.37     35.78 o
  -3   5   2      112.81      104.89      4.01 o
  -2   5   2     1038.51     1075.44     14.72 o
  -1   5   2     1485.86     1457.79     21.65 o
   0   5   2      393.60      374.11      5.56 o
   1   5   2     5384.54     5448.85     83.54 o
   2   5   2      258.30      264.02      3.97 o
   3   5   2     2183.51     2123.26     28.28 o
   4   5   2      390.53      390.15      5.67 o
   5   5   2      680.17      688.31      9.57 o
   6   5   2     1712.59     1734.54     26.38 o
   7   5   2      528.47      512.60     10.83 o
   8   5   2      784.87      799.52     28.03 o
   9   5   2       10.42       12.08      1.71 o
  10   5   2      427.37      405.35     25.96 o
  -6   6   2      779.76      804.91     66.59 o
  -5   6   2        3.00        4.02      1.39 o
  -4   6   2      768.52      760.48     26.62 o
  -3   6   2      506.70      495.92     10.73 o
  -2   6   2      612.16      596.90     11.76 o
  -1   6   2     2061.45     2055.88     33.06 o
   0   6   2      216.05      215.19      7.42 o
   1   6   2     1360.45     1316.59     18.96 o
   2   6   2      422.25      419.36      6.06 o
   3   6   2      927.79      915.77     11.39 o
   4   6   2     1596.49     1607.15     22.21 o
   5   6   2      732.79      743.82     13.84 o
   6   6   2     1714.87     1741.84     28.45 o
   7   6   2      160.16      161.23      4.20 o
   8   6   2     1000.18     1018.89     34.61 o
   9   6   2       92.43       72.80      4.68 o
  -6   7   2      531.08      537.18     60.36 o
  -5   7   2       73.22       62.20      6.26 o
  -4   7   2      932.78      894.57     35.81 o
  -3   7   2      289.75      296.15      9.12 o
  -2   7   2      540.71      540.04     11.64 o
  -1   7   2      524.28      519.72     10.41 o
   0   7   2      126.90      120.62      2.95 o
   1   7   2      399.89      398.14      8.25 o
   2   7   2       82.41       81.13      2.91 o
   3   7   2      473.27      449.52      7.83 o
   4   7   2      570.99      570.58     10.79 o
   5   7   2      147.05      150.26      3.39 o
   6   7   2      533.04      540.56     11.92 o
   7   7   2      220.19      201.09      5.59 o
   8   7   2      659.78      649.03     23.29 o
   9   7   2      373.70      342.67     19.27 o
  -5   8   2      192.20      181.08     15.99 o
  -4   8   2       98.83       92.27      7.84 o
  -3   8   2      490.10      483.13     18.70 o
  -2   8   2       21.03       18.57      2.07 o
  -1   8   2      675.95      691.31     21.16 o
   0   8   2       66.65       65.55      3.72 o
   1   8   2     1060.89     1078.86     25.54 o
   2   8   2      187.63      176.92      5.66 o
   3   8   2      292.18      279.82      6.72 o
   4   8   2      588.34      576.13     17.60 o
   5   8   2       10.71       10.63      1.05 o
   6   8   2      562.35      563.28     16.26 o
   7   8   2      174.32      151.01      7.19 o
   8   8   2      155.25      151.14      8.70 o
  -3   9   2      384.77      379.88     23.74 o
  -2   9   2        4.26        2.47      3.09 o
  -1   9   2      627.89      618.74     30.39 o
   0   9   2      156.09      175.88      9.00 o
   1   9   2      248.17      254.84      7.84 o
   2   9   2      941.36     1000.09     42.19 o
   3   9   2       71.79       63.79      4.96 o
   4   9   2      807.85      799.86     36.74 o
   5   9   2       15.80       16.01      0.98 o
   6   9   2      608.36      612.54     24.97 o
   7   9   2       68.38       62.69      4.37 o
  -2  10   2       13.28       10.90      1.95 o
  -1  10   2      159.88      169.37     12.67 o
   0  10   2      232.82      231.83     15.79 o
   1  10   2       40.91       31.36      5.18 o
   2  10   2      426.47      412.79     38.39 o
   3  10   2        0.71       -0.54      2.45 o
   4  10   2      360.97      366.67     43.35 o
   5  10   2       37.81       28.34      5.12 o
   6  10   2      213.66      227.32     19.74 o
   1  11   2      218.95      216.79     21.40 o
   2  11   2      117.77      133.44     15.59 o
   3  11   2        3.30        2.92      4.84 o
   4  11   2      238.22      244.07     19.25 o
  -3  -9   3      334.39      334.39     37.77 o
  -2  -9   3      140.78      137.69      7.26 o
  -1  -9   3      557.08      599.90     35.24 o
   0  -9   3      179.52      183.58     10.72 o
   1  -9   3      226.26      246.37     14.10 o
   2  -9   3      441.60      440.50     35.09 o
   3  -9   3        9.72        8.87      3.23 o
  -5  -8   3      301.87      267.20     28.85 o
  -4  -8   3       56.89       39.29      5.17 o
  -3  -8   3      706.96      789.19     59.94 o
  -2  -8   3       58.10       55.88      7.09 o
  -1  -8   3      227.79      245.56     11.66 o
   0  -8   3      603.25      615.35     25.46 o
   1  -8   3       19.86       24.90      2.29 o
   2  -8   3      871.55     1018.38     92.17 o
   3  -8   3       43.57       30.63      2.24 o
   4  -8   3      484.20      485.50     30.55 o
   5  -8   3      106.79       85.29      7.73 o
  -6  -7   3        0.71       10.27      2.81 o
  -5  -7   3      747.64      771.80     51.86 o
  -4  -7   3       32.88       26.82      1.46 o
  -3  -7   3      650.08      698.94     43.75 o
  -2  -7   3      495.88      485.59     13.92 o
  -1  -7   3      102.13      115.32      4.28 o
   0  -7   3     1368.41     1349.73     39.50 o
   1  -7   3        0.24        1.63      1.11 o
   2  -7   3     1109.28     1124.69     29.70 o
   3  -7   3       26.69       22.17      1.62 o
   4  -7   3      201.55      177.55      8.35 o
   5  -7   3      484.67      459.60     29.17 o
   6  -7   3      158.11      132.30      9.32 o
  -7  -6   3      588.10      603.39     30.02 o
  -6  -6   3       16.61       15.24      2.07 o
  -5  -6   3      720.87      711.55     27.19 o
  -4  -6   3      359.24      346.20     11.73 o
  -3  -6   3       85.41       89.90      3.30 o
  -2  -6   3     2290.83     2441.97     64.47 o
  -1  -6   3      103.00      108.75      3.93 o
   0  -6   3     1748.11     1780.65     35.08 o
   1  -6   3        0.31        1.57      0.56 o
   2  -6   3      726.06      710.98     15.39 o
   3  -6   3      530.36      530.24     15.17 o
   4  -6   3      640.33      630.30     15.66 o
   5  -6   3      699.97      713.04     18.95 o
   6  -6   3      101.68       81.65      7.69 o
   7  -6   3      450.86      452.04     23.64 o
  -7  -5   3      730.89      711.45     46.03 o
  -6  -5   3      135.98      142.73      7.22 o
  -5  -5   3      384.51      387.22     12.69 o
  -4  -5   3     1503.36     1535.16     30.92 o
  -3  -5   3      368.66      364.14      9.22 o
  -2  -5   3     1976.68     1956.53     32.06 o
  -1  -5   3       35.56       41.96      1.22 o
   0  -5   3     1882.87     1924.68     26.35 o
   1  -5   3      578.05      571.46     10.33 o
   2  -5   3     1469.13     1518.48     26.17 o
   3  -5   3     2496.68     2583.70     51.60 o
   4  -5   3      992.10      977.76     19.92 o
   5  -5   3     1509.79     1534.54     42.53 o
   6  -5   3       10.28        4.97      2.35 o
   7  -5   3      741.85      767.11     33.24 o
   8  -5   3      155.15      146.17     10.71 o
  -8  -4   3       18.64       17.55      3.54 o
  -7  -4   3      818.25      790.00     42.47 o
  -6  -4   3      334.29      353.22     12.96 o
  -5  -4   3      939.71      913.26     23.49 o
  -4  -4   3     1176.49     1192.58     21.81 o
  -3  -4   3     1235.41     1221.95     20.72 o
  -2  -4   3     1158.49     1114.95     15.14 o
  -1  -4   3        8.60        9.71      0.75 o
   0  -4   3     1509.84     1435.96     17.40 o
   1  -4   3     1300.17     1280.80     19.47 o
   2  -4   3     1493.94     1463.63     20.48 o
   3  -4   3      761.45      744.35     12.70 o
   4  -4   3        5.13        5.73      1.72 o
   5  -4   3     1026.48     1049.65     19.80 o
   6  -4   3      269.65      265.72     11.23 o
   7  -4   3      767.25      779.62     32.09 o
   8  -4   3      277.71      257.21     14.99 o
  -8  -3   3      254.14      223.67     14.87 o
  -7  -3   3      648.47      599.68     27.10 o
  -6  -3   3     1118.64     1135.30     33.64 o
  -5  -3   3      988.86      943.97     17.57 o
  -4  -3   3     1763.27     1822.86     27.12 o
  -3  -3   3       10.21       13.66      0.89 o
  -2  -3   3     3906.43     4004.29     52.58 o
  -1  -3   3      623.49      596.30      9.62 o
   0  -3   3     3484.59     3501.63     46.95 o
   1  -3   3      899.79      851.36     14.83 o
   2  -3   3      570.73      564.11      8.17 o
   3  -3   3     1069.52     1077.18     16.33 o
   4  -3   3      126.56      132.13      5.51 o
   5  -3   3     1312.77     1328.49     21.55 o
   6  -3   3      535.34      539.33     12.14 o
   7  -3   3      686.76      668.10     23.98 o
   8  -3   3      551.99      527.31     28.77 o
   9  -3   3        0.85        3.60      3.52 o
  -8  -2   3      179.43      145.83     11.16 o
  -7  -2   3      424.31      399.22     17.30 o
  -6  -2   3     1024.83     1082.04     29.40 o
  -5  -2   3       64.97       62.35      2.06 o
  -4  -2   3     2534.53     2574.67     34.43 o
  -3  -2   3      536.11      559.86      6.55 o
  -2  -2   3     3557.42     3539.16     44.45 o
  -1  -2   3     1848.97     1816.27     24.03 o
   0  -2   3     2121.28     1986.25     29.49 o
   1  -2   3     1286.01     1221.08     20.20 o
   2  -2   3        0.52       -0.23      0.59 o
   3  -2   3     4682.56     4770.27     72.61 o
   4  -2   3       28.96       22.58      2.14 o
   5  -2   3     2551.64     2667.45     40.62 o
   6  -2   3      493.02      537.33     13.86 o
   7  -2   3      283.58      304.83      9.98 o
   8  -2   3     1139.87     1091.20     46.58 o
   9  -2   3        1.54       -1.14      2.12 o
  -8  -1   3      766.06      746.59     52.72 o
  -7  -1   3      240.26      237.00     10.20 o
  -6  -1   3     1492.24     1613.77     46.93 o
  -5  -1   3       55.33       47.61      2.18 o
  -4  -1   3     2854.52     2977.00     47.29 o
  -3  -1   3      506.56      498.77      7.47 o
  -2  -1   3     1753.95     1741.54     21.60 o
  -1  -1   3     1923.11     1783.51     25.28 o
   0  -1   3      259.69      232.20      3.67 o
   1  -1   3     6915.19     6373.25    154.31 o
   2  -1   3       80.24       90.58      2.47 o
   3  -1   3     5229.46     5350.01     92.21 o
   4  -1   3     1560.19     1604.50     26.68 o
   5  -1   3     1621.81     1671.94     25.13 o
   6  -1   3     2239.40     2292.88     74.31 o
   7  -1   3       43.70       35.73      2.22 o
   8  -1   3     1954.05     1973.96     77.91 o
   9  -1   3        5.01        2.55      2.01 o
  10  -1   3      715.17      727.23     39.62 o
  -8   0   3     1010.22     1046.56     63.91 o
  -7   0   3       44.56       46.64      3.17 o
  -6   0   3     2012.95     2061.40     59.13 o
  -5   0   3       20.42       23.80      2.79 o
  -4   0   3     2888.30     3015.88     44.78 o
  -3   0   3      895.43      897.19     13.12 o
  -2   0   3     4451.86     4643.72     71.29 o
  -1   0   3     2970.40     2746.97     38.40 o
   0   0   3     1262.15     1175.94     21.08 o
   1   0   3     9261.55     9120.04    274.04 o
   2   0   3       36.14       29.27      1.15 o
   3   0   3     3009.79     3010.06     57.72 o
   4   0   3     1145.84     1147.48     19.28 o
   5   0   3      409.36      377.66      6.01 o
   6   0   3     2328.90     2327.26     48.54 o
   7   0   3      109.99       87.18      3.86 o
   8   0   3     1166.16     1173.30     37.06 o
   9   0   3       61.19       57.20      4.70 o
  10   0   3      626.23      582.23     36.19 o
  -8   1   3      388.00      396.12     26.39 o
  -7   1   3       23.11       18.12      2.33 o
  -6   1   3     1164.54     1232.39     32.68 o
  -5   1   3      490.95      485.01     12.09 o
  -4   1   3     1755.69     1806.79     33.12 o
  -3   1   3     2340.29     2328.55     32.01 o
  -2   1   3      634.90      609.18     11.82 o
  -1   1   3     6638.97     6589.13     95.58 o
   0   1   3       43.46       50.15      2.17 o
   1   1   3     3182.01     2965.25     58.11 o
   2   1   3     2409.36     2285.64     46.94 o
   3   1   3     1840.96     1777.95     48.66 o
   4   1   3     2277.73     2140.53     36.33 o
   5   1   3      185.61      160.61      2.80 o
   6   1   3     2547.35     2556.83     40.58 o
   7   1   3       30.56       33.53      3.78 o
   8   1   3     1364.03     1344.39     35.25 o
   9   1   3      411.82      399.59     18.58 o
  10   1   3      228.65      211.59     16.51 o
  -8   2   3      475.21      434.79     31.26 o
  -7   2   3       79.27       63.48      5.45 o
  -6   2   3      940.94      971.89     32.24 o
  -5   2   3     1048.30     1087.81     26.39 o
  -4   2   3      837.14      832.25     14.86 o
  -3   2   3     2410.76     2454.44     35.28 o
  -2   2   3       10.14       21.14      1.25 o
  -1   2   3     4606.05     4767.21     71.91 o
   0   2   3      549.46      530.65      8.51 o
   1   2   3     4477.97     4444.54     83.94 o
   2   2   3     1798.44     1647.25     32.09 o
   3   2   3     1691.86     1605.91     33.90 o
   4   2   3     5362.25     5580.96     90.47 o
   5   2   3      228.31      238.05      4.22 o
   6   2   3     2780.03     2888.84     49.27 o
   7   2   3      439.55      447.66     11.25 o
   8   2   3     1049.21     1094.99     29.14 o
   9   2   3      843.32      849.93     40.33 o
  10   2   3      175.96      173.40     12.24 o
  -7   3   3      259.41      258.02     14.37 o
  -6   3   3      278.43      277.84     12.31 o
  -5   3   3      759.34      757.34     21.89 o
  -4   3   3        9.19        9.23      1.66 o
  -3   3   3     2816.81     2892.33     43.96 o
  -2   3   3      260.62      236.89     10.10 o
  -1   3   3     3576.43     3496.17     53.28 o
   0   3   3     2570.35     2491.04     36.82 o
   1   3   3     3689.65     3508.11     50.38 o
   2   3   3     6690.68     6664.00    115.22 o
   3   3   3      860.32      828.44     13.18 o
   4   3   3     5512.33     5794.42     91.96 o
   5   3   3       40.92       40.80      1.50 o
   6   3   3     2498.72     2544.08     42.92 o
   7   3   3      521.29      518.11     15.30 o
   8   3   3      528.56      524.98     14.26 o
   9   3   3      829.30      828.08     38.39 o
  10   3   3      171.46      159.20     10.30 o
  -7   4   3      262.15      254.84     17.27 o
  -6   4   3       77.69       81.73      8.94 o
  -5   4   3     1027.41     1084.27     36.06 o
  -4   4   3        1.57        2.95      1.06 o
  -3   4   3     2551.51     2652.17     45.43 o
  -2   4   3      418.14      421.29      7.31 o
  -1   4   3     2683.49     2633.74     40.80 o
   0   4   3     3657.14     3670.56     55.36 o
   1   4   3      579.63      505.06      9.54 o
   2   4   3     9579.82     9938.25    175.61 o
   3   4   3       33.11       48.51      1.73 o
   4   4   3     5015.68     5212.73     72.12 o
   5   4   3      464.71      459.11      6.64 o
   6   4   3     2615.12     2673.78     44.12 o
   7   4   3     1092.72     1090.58     23.50 o
   8   4   3     1307.00     1280.33     38.15 o
   9   4   3      716.89      713.86     39.60 o
  10   4   3      116.91       98.51     21.46 o
  -6   5   3       20.15       20.57      2.58 o
  -5   5   3     1122.21     1156.81     44.64 o
  -4   5   3        1.87        2.01      0.89 o
  -3   5   3     1132.23     1157.83     22.99 o
  -2   5   3      605.44      623.48     13.02 o
  -1   5   3      690.76      682.40     13.21 o
   0   5   3     2609.43     2625.16     38.37 o
   1   5   3      252.54      250.12      4.23 o
   2   5   3     2370.15     2287.93     30.61 o
   3   5   3       79.87       81.59      2.39 o
   4   5   3     2167.37     2120.43     26.57 o
   5   5   3      779.86      790.67     13.00 o
   6   5   3      958.49      981.55     14.85 o
   7   5   3     1363.59     1352.68     30.54 o
   8   5   3      181.67      189.30      5.11 o
   9   5   3      789.70      797.37     33.79 o
  10   5   3       48.24       33.80      7.11 o
  -6   6   3        1.64        2.10      5.20 o
  -5   6   3      467.19      481.70     19.84 o
  -4   6   3      377.09      355.01     15.97 o
  -3   6   3      468.45      474.53     14.29 o
  -2   6   3     1500.65     1534.47     27.87 o
  -1   6   3      211.97      203.36      6.41 o
   0   6   3     3019.82     3044.23     55.06 o
   1   6   3       54.93       60.21      2.54 o
   2   6   3     2681.06     2759.68     42.63 o
   3   6   3      364.15      380.56      6.33 o
   4   6   3     2108.33     2168.47     33.22 o
   5   6   3     1271.90     1314.50     18.45 o
   6   6   3      668.56      685.69     13.63 o
   7   6   3      878.60      910.18     19.66 o
   8   6   3       19.51       16.79      1.34 o
   9   6   3      726.90      714.11     27.77 o
  10   6   3       84.48       67.77      4.49 o
  -5   7   3       43.04       33.48      3.97 o
  -4   7   3      355.39      337.30     13.49 o
  -3   7   3       46.11       49.01      2.97 o
  -2   7   3     1026.56     1036.25     25.20 o
  -1   7   3        8.80       10.84      1.07 o
   0   7   3     1364.63     1401.52     34.95 o
   1   7   3      479.12      491.83     10.24 o
   2   7   3     2294.22     2367.47     41.55 o
   3   7   3     1341.09     1330.65     22.74 o
   4   7   3     1117.00     1110.51     20.65 o
   5   7   3     1646.44     1710.53     34.65 o
   6   7   3      177.42      183.37      4.08 o
   7   7   3     1109.39     1109.72     29.86 o
   8   7   3        0.18        0.37      1.03 o
   9   7   3      558.09      540.64     30.68 o
  -4   8   3      240.87      241.34     16.77 o
  -3   8   3       66.43       56.42      4.59 o
  -2   8   3      685.14      685.39     26.08 o
  -1   8   3       20.88       16.81      1.28 o
   0   8   3      854.58      867.60     22.70 o
   1   8   3      750.54      760.65     16.03 o
   2   8   3      619.34      616.73     15.77 o
   3   8   3     1495.84     1555.68     34.29 o
   4   8   3      193.12      186.88      5.43 o
   5   8   3     1149.74     1170.44     30.73 o
   6   8   3       15.36       14.81      1.07 o
   7   8   3     1297.08     1287.95     36.96 o
   8   8   3       51.06       52.33      3.00 o
   9   8   3      532.29      496.28     37.46 o
  -3   9   3       86.33       67.27      5.97 o
  -2   9   3      401.49      417.26     21.78 o
  -1   9   3       50.62       49.91     12.18 o
   0   9   3      716.15      720.06     23.81 o
   1   9   3      144.23      140.28      5.75 o
   2   9   3      363.72      349.95     12.45 o
   3   9   3      299.03      306.01     12.82 o
   4   9   3       66.32       60.86      4.22 o
   5   9   3      544.92      543.82     20.45 o
   6   9   3        4.36        3.10      0.80 o
   7   9   3      406.91      422.88     24.34 o
   8   9   3      156.37      154.24      9.89 o
  -2  10   3      187.82      166.42     12.77 o
  -1  10   3      104.50       91.48     20.89 o
   0  10   3      186.71      173.29     11.60 o
   1  10   3      219.97      223.73     32.84 o
   2  10   3      108.67       98.20      5.63 o
   3  10   3      278.57      266.00     15.85 o
   4  10   3       23.78       20.23      2.18 o
   5  10   3      541.35      479.41     48.08 o
   6  10   3       89.28       66.37      5.73 o
   7  10   3      144.00      110.71     10.81 o
   1  11   3      119.35      135.26     11.49 o
   2  11   3        4.69        2.41      2.62 o
   3  11   3      364.09      350.99     34.97 o
  -1  -9   4        6.85        1.75      3.02 o
   0  -9   4      173.43      185.24     10.68 o
   1  -9   4      262.79      253.36     17.99 o
  -4  -8   4      449.23      397.56     41.39 o
  -3  -8   4       81.11       59.49      8.82 o
  -2  -8   4      425.75      452.03     29.28 o
  -1  -8   4      484.87      533.08     27.61 o
   0  -8   4      175.03      190.74      9.99 o
   1  -8   4      562.30      599.25     30.00 o
   2  -8   4       15.50       15.13      2.15 o
   3  -8   4      323.54      342.95     31.58 o
   4  -8   4       20.38       14.06      4.69 o
  -5  -7   4        6.74        1.85      1.22 o
  -4  -7   4      558.18      580.49     51.32 o
  -2  -7   4      281.76      288.02     13.56 o
  -1  -7   4     1086.47     1129.57     48.69 o
   0  -7   4      246.09      248.72      9.55 o
   1  -7   4      754.99      844.18     31.81 o
   2  -7   4       14.13        9.44      0.82 o
   3  -7   4     1038.20     1121.07     40.03 o
   4  -7   4      236.89      242.43     12.50 o
   5  -7   4      808.31      830.36     67.95 o
   6  -7   4      248.15      257.73     19.85 o
  -6  -6   4      417.75      382.27     19.70 o
  -5  -6   4      116.66      116.12      7.31 o
  -4  -6   4      503.40      504.97     27.42 o
  -3  -6   4      428.25      408.63     15.37 o
  -2  -6   4      486.08      486.11     13.77 o
  -1  -6   4      522.16      539.04     12.37 o
   0  -6   4        1.60        1.66      0.40 o
   1  -6   4     1251.99     1310.47     29.61 o
   2  -6   4      259.11      268.80      8.80 o
   3  -6   4      876.37      896.08     18.90 o
   4  -6   4      741.34      728.04     25.87 o
   5  -6   4      211.06      185.24      7.67 o
   6  -6   4      474.32      440.89     30.64 o
   7  -6   4       13.58        7.40      4.62 o
  -6  -5   4      502.19      471.76     30.04 o
  -5  -5   4      306.66      319.21     15.74 o
  -4  -5   4      679.80      684.59     19.45 o
  -3  -5   4     1057.81     1059.69     28.05 o
  -2  -5   4      417.08      404.43     10.21 o
  -1  -5   4     1858.62     1883.43     41.01 o
   0  -5   4       77.65       74.26      1.87 o
   1  -5   4     2552.61     2638.58     50.21 o
   2  -5   4      462.89      447.63      9.48 o
   3  -5   4     1040.82     1055.19     26.21 o
   4  -5   4      457.77      476.84     14.90 o
   5  -5   4        4.70        7.06      1.29 o
   6  -5   4      964.66      998.54     33.90 o
   7  -5   4        1.51       -1.27      1.39 o
   8  -5   4      497.40      505.19     37.57 o
  -7  -4   4       87.50       83.40      8.62 o
  -6  -4   4      238.45      236.04      9.68 o
  -5  -4   4      538.33      545.33     18.01 o
  -4  -4   4      113.06      101.36      2.88 o
  -3  -4   4     1433.97     1456.30     27.27 o
  -2  -4   4      362.24      364.25      7.96 o
  -1  -4   4     3228.58     3244.94     48.66 o
   0  -4   4      850.42      879.48     11.51 o
   1  -4   4     1521.41     1544.28     21.35 o
   2  -4   4     1731.98     1699.26     29.18 o
   3  -4   4      427.70      426.26      9.30 o
   4  -4   4     2227.07     2250.87     48.29 o
   5  -4   4       67.98       71.72      3.68 o
   6  -4   4     1628.07     1662.22     51.63 o
   7  -4   4       15.29       17.65      2.12 o
   8  -4   4      488.66      498.00     26.12 o
  -7  -3   4      156.39      134.73      8.94 o
  -6  -3   4      260.42      246.80      8.90 o
  -5  -3   4      998.54     1032.45     32.08 o
  -4  -3   4        0.99        1.61      0.69 o
  -3  -3   4     1930.19     1975.67     32.59 o
  -2  -3   4      707.88      697.31     10.01 o
  -1  -3   4     1754.92     1777.06     23.32 o
   0  -3   4     2314.77     2310.12     27.83 o
   1  -3   4     1013.55     1006.13     13.60 o
   2  -3   4     4363.49     4487.82     61.69 o
   3  -3   4       90.44       90.62      2.17 o
   4  -3   4     5969.32     6305.43     99.82 o
   5  -3   4        7.55       10.96      1.70 o
   6  -3   4     2386.64     2412.85     54.86 o
   7  -3   4      643.11      638.55     22.82 o
   8  -3   4      669.80      647.21     24.61 o
   9  -3   4      807.51      813.73     54.21 o
  -7  -2   4      524.46      544.87     25.50 o
  -6  -2   4      194.98      189.36      7.48 o
  -5  -2   4     1101.22     1138.15     28.46 o
  -4  -2   4       10.90       11.24      0.92 o
  -3  -2   4     2258.03     2303.06     31.06 o
  -2  -2   4      219.55      221.15      3.78 o
  -1  -2   4     1792.72     1727.14     22.86 o
   0  -2   4     2599.40     2483.30     32.45 o
   1  -2   4     1193.86     1081.06     16.64 o
   2  -2   4     4764.76     4860.81     72.91 o
   3  -2   4       43.46       45.07      1.51 o
   4  -2   4     3065.56     3163.75     47.03 o
   5  -2   4      691.89      672.94     13.50 o
   6  -2   4     1529.95     1553.07     32.74 o
   7  -2   4      929.96      927.09     26.29 o
   8  -2   4      398.46      384.28     15.36 o
   9  -2   4      681.91      697.09     46.27 o
  -7  -1   4      542.08      499.74     30.62 o
  -6  -1   4        7.65        5.04      2.55 o
  -5  -1   4     1232.55     1227.78     34.74 o
  -4  -1   4      213.35      220.93      5.35 o
  -3  -1   4     2067.71     2062.33     26.40 o
  -2  -1   4     1976.00     1971.13     20.15 o
  -1  -1   4     2407.45     2323.73     30.17 o
   0  -1   4     4388.01     4344.33     59.58 o
   1  -1   4       60.68       58.56      1.83 o
   2  -1   4     6410.33     6561.46    105.74 o
   3  -1   4      447.74      416.77      8.02 o
   4  -1   4     3252.98     3221.30     47.45 o
   5  -1   4     1552.99     1527.25     22.74 o
   6  -1   4     1257.74     1247.80     24.82 o
   7  -1   4     1448.21     1415.17     44.68 o
   8  -1   4      238.93      201.08      9.25 o
   9  -1   4      829.81      868.90     57.36 o
  10  -1   4       59.34       57.79      6.39 o
  -7   0   4      284.53      282.66     16.18 o
  -6   0   4        3.46        2.27      1.70 o
  -5   0   4     1308.96     1332.98     33.87 o
  -4   0   4      305.43      321.43      7.51 o
  -3   0   4     1222.07     1231.30     18.11 o
  -2   0   4     2172.23     2187.81     26.47 o
  -1   0   4      124.29       91.97      2.41 o
   0   0   4     4297.65     4287.02     69.83 o
   1   0   4      172.35      162.04      3.15 o
   2   0   4     3903.22     3783.39     66.39 o
   3   0   4     1000.69     1022.37     18.96 o
   4   0   4     3006.56     3072.75     52.58 o
   5   0   4     1513.32     1530.19     20.76 o
   6   0   4      482.64      489.71      7.99 o
   7   0   4     2320.59     2443.68     65.32 o
   8   0   4        0.47        2.53      1.97 o
   9   0   4     1234.79     1223.34     69.79 o
  10   0   4      167.87      147.48     12.00 o
  -7   1   4      792.44      783.52     46.56 o
  -6   1   4      132.02      104.57      5.79 o
  -5   1   4     1014.54     1035.37     32.49 o
  -4   1   4     1064.28     1057.28     22.94 o
  -3   1   4      358.69      348.67      6.07 o
  -2   1   4     2790.51     2781.29     31.98 o
  -1   1   4      165.60      186.64      4.37 o
   0   1   4     6590.37     6592.91    105.35 o
   1   1   4      187.41      198.50      5.13 o
   2   1   4     4338.49     4272.55     89.86 o
   3   1   4     2042.82     2103.34     40.36 o
   4   1   4      943.20      982.09     31.23 o
   5   1   4     5370.26     5791.66     87.47 o
   6   1   4      120.11      123.12      4.80 o
   7   1   4     2790.28     2923.95     65.70 o
   8   1   4      238.64      234.49      9.76 o
   9   1   4      993.07      972.98     56.49 o
  10   1   4      372.41      357.91     25.44 o
  -7   2   4      957.30     1021.12     60.51 o
  -6   2   4      141.63      127.98      7.55 o
  -5   2   4      581.28      599.27     17.44 o
  -4   2   4     1071.76     1149.90     26.72 o
  -3   2   4      147.61      158.15      3.65 o
  -2   2   4     4277.20     4425.29     60.95 o
  -1   2   4      214.19      228.87      5.37 o
   0   2   4     3923.30     3947.05     58.87 o
   1   2   4      770.03      764.60     14.33 o
   2   2   4     2374.67     2384.67     44.89 o
   3   2   4     5136.93     5352.02    119.04 o
   4   2   4      709.84      714.73     15.09 o
   5   2   4     5092.40     5319.58     68.98 o
   6   2   4       36.02       37.39      2.98 o
   7   2   4     2038.81     1997.58     52.44 o
   8   2   4      198.06      190.39      7.24 o
   9   2   4      715.39      693.26     40.61 o
  10   2   4      590.98      593.69     44.72 o
  -7   3   4      352.01      317.27     22.94 o
  -6   3   4      404.84      423.73     16.49 o
  -5   3   4      417.01      410.16     15.35 o
  -4   3   4     1688.51     1736.59     40.96 o
  -3   3   4      403.85      387.42      8.10 o
  -2   3   4     2711.85     2750.83     42.13 o
  -1   3   4        0.86        4.21      1.16 o
   0   3   4     1575.73     1452.50     22.48 o
   1   3   4     1987.11     1831.45     28.53 o
   2   3   4      425.73      402.57      7.74 o
   3   3   4     3430.49     3349.46     52.21 o
   4   3   4      196.77      195.96      3.98 o
   5   3   4      984.92      991.67     15.01 o
   6   3   4      749.40      763.52     13.28 o
   7   3   4     1128.44     1123.43     29.96 o
   8   3   4     1318.08     1315.97     41.42 o
   9   3   4      480.36      471.45     23.42 o
  10   3   4      934.79      948.86     69.76 o
  -6   4   4      728.56      728.25     35.18 o
  -5   4   4      300.16      297.21     18.33 o
  -4   4   4     1869.33     1954.09     49.96 o
  -3   4   4       73.47       72.46      4.14 o
  -2   4   4     1458.01     1507.54     24.99 o
  -1   4   4     1044.15     1032.20     19.59 o
   0   4   4     2652.30     2652.07     40.47 o
   1   4   4     1691.63     1585.73     21.03 o
   2   4   4     2476.35     2454.67     33.23 o
   3   4   4      646.34      573.61      9.28 o
   4   4   4        3.39        0.71      0.60 o
   5   4   4     1425.20     1449.14     22.13 o
   6   4   4      754.15      748.36     13.17 o
   7   4   4      778.14      814.60     19.90 o
   8   4   4      985.02      985.02     25.08 o
   9   4   4       25.22       26.60      3.90 o
  10   4   4      571.48      514.77     32.24 o
  -6   5   4      418.66      375.57     28.45 o
  -5   5   4       15.51       17.61      1.79 o
  -4   5   4      436.04      453.28     13.70 o
  -3   5   4      473.52      452.00     13.24 o
  -2   5   4      995.65      999.25     21.21 o
  -1   5   4     1192.35     1180.42     18.75 o
   0   5   4      902.29      921.42     13.99 o
   1   5   4     1246.69     1198.93     18.08 o
   2   5   4       13.62       15.41      1.04 o
   3   5   4     1879.30     1826.08     25.28 o
   4   5   4     1018.49     1049.03     14.06 o
   5   5   4     2574.36     2651.08     40.27 o
   6   5   4      790.99      819.65     15.00 o
   7   5   4      352.01      346.61      7.76 o
   8   5   4      604.44      588.09     17.32 o
   9   5   4      103.50       90.47      6.75 o
  10   5   4      756.05      686.16     49.99 o
  -5   6   4       13.77       13.44      2.53 o
  -4   6   4      683.60      681.29     25.33 o
  -3   6   4      348.90      328.59     11.90 o
  -2   6   4     1205.83     1233.18     32.17 o
  -1   6   4      516.31      505.92     11.44 o
   0   6   4      172.95      152.42      4.12 o
   1   6   4     1365.86     1321.75     24.73 o
   2   6   4      569.68      564.71      8.77 o
   3   6   4     2973.94     3076.33     47.49 o
   4   6   4      584.48      586.78      9.92 o
   5   6   4      589.46      606.16     10.75 o
   6   6   4     1106.39     1136.32     22.12 o
   7   6   4        1.20        4.51      1.32 o
   8   6   4     1547.17     1550.54     47.86 o
   9   6   4       21.53       18.02      2.09 o
  10   6   4      912.92      876.82     59.67 o
  -5   7   4       83.67       67.50      7.20 o
  -4   7   4      923.68      875.46     54.53 o
  -3   7   4      132.48      125.21      5.60 o
  -2   7   4      408.92      393.41     11.79 o
  -1   7   4      853.55      890.68     27.21 o
   0   7   4       39.98       28.17      1.60 o
   1   7   4     1651.03     1714.33     38.47 o
   2   7   4        5.84        9.76      1.15 o
   3   7   4      725.98      734.54     13.02 o
   4   7   4      125.70      132.01      5.80 o
   5   7   4       26.58       28.85      1.82 o
   6   7   4      721.08      715.53     18.07 o
   7   7   4       13.58       13.50      1.28 o
   8   7   4      890.30      887.49     32.37 o
   9   7   4       25.98       20.30      2.25 o
  -4   8   4      173.09      160.81     12.34 o
  -3   8   4      470.21      487.67     23.01 o
  -2   8   4       23.79       24.60      1.85 o
  -1   8   4     1048.32     1090.57     35.55 o
   0   8   4       13.48       11.04      1.24 o
   1   8   4     1097.78     1110.39     27.41 o
   2   8   4       55.63       63.10      4.16 o
   3   8   4      234.29      234.06      8.42 o
   4   8   4      824.21      865.32     24.99 o
   5   8   4      145.25      129.77      6.14 o
   6   8   4      906.33      934.19     29.97 o
   7   8   4        3.01        3.62      0.84 o
   8   8   4      219.43      219.09     16.47 o
   9   8   4      265.98      220.29     50.55 o
  -3   9   4      235.13      182.97     18.42 o
  -2   9   4        0.53       -1.36      2.34 o
  -1   9   4      225.03      231.92     14.42 o
   0   9   4       46.77       44.13      4.40 o
   1   9   4      137.89      135.71      5.23 o
   2   9   4      535.02      530.44     20.87 o
   3   9   4      167.33      154.50      5.42 o
   4   9   4      733.16      751.88     25.97 o
   5   9   4        0.28        1.82      1.36 o
   6   9   4      478.43      442.88     20.84 o
   7   9   4      116.88      119.98     17.06 o
   8   9   4      109.08      109.87      7.26 o
  -1  10   4      238.24      204.52     27.00 o
   0  10   4      243.81      264.11     19.97 o
   1  10   4      132.63      117.54      7.69 o
   2  10   4      673.12      657.50     33.62 o
   3  10   4       14.90       15.03      2.52 o
   4  10   4      570.38      499.96     33.96 o
   5  10   4       61.85       40.93      7.21 o
   6  10   4      285.92      292.36     28.59 o
   7  10   4      265.27      237.27     34.82 o
   1  11   4       50.50       47.10      6.62 o
   2  11   4      282.13      258.48     26.81 o
   3  11   4       18.80       15.87      1.67 o
   4  11   4      443.07      389.52     67.11 o
   5  11   4       38.64       26.50      6.61 o
  -2  -8   5       70.80       65.10      7.00 o
  -1  -8   5      100.36      101.39      6.55 o
   0  -8   5      371.70      355.08     50.10 o
   1  -8   5       78.03       87.44      6.54 o
   2  -8   5      415.46      455.27     23.11 o
  -3  -7   5      524.06      465.04     69.41 o
  -2  -7   5      146.44      142.02     15.14 o
  -1  -7   5      569.06      597.43     38.04 o
   0  -7   5      386.33      381.35     26.21 o
   1  -7   5      163.61      163.07     22.35 o
   2  -7   5      509.05      499.53     28.02 o
   3  -7   5        8.75        5.57      1.58 o
   4  -7   5      202.38      203.73     17.26 o
   5  -7   5      244.14      195.66     13.62 o
  -5  -6   5      297.12      274.20     27.70 o
  -4  -6   5      245.28      222.43     16.40 o
  -3  -6   5      463.97      437.68     22.71 o
  -2  -6   5      871.28      872.54     40.67 o
  -1  -6   5      264.00      277.38      7.91 o
   0  -6   5      871.58      890.98     26.12 o
   1  -6   5      102.58       90.52      3.17 o
   2  -6   5     1077.20     1084.58     37.93 o
   3  -6   5      291.62      280.64     10.92 o
   4  -6   5      478.67      452.64     19.96 o
   5  -6   5      214.34      222.25     13.16 o
   6  -6   5       20.77       17.20      2.57 o
  -5  -5   5      873.88      843.42     42.26 o
  -4  -5   5      332.69      340.17     19.95 o
  -3  -5   5      442.00      445.11     16.70 o
  -2  -5   5      708.62      730.30     18.91 o
  -1  -5   5       53.66       44.56      2.21 o
   0  -5   5     1640.63     1676.17     32.35 o
   1  -5   5      211.45      198.87      4.55 o
   2  -5   5     1064.47     1096.03     32.67 o
   3  -5   5      534.65      525.93     18.88 o
   4  -5   5      395.78      406.27     12.77 o
   5  -5   5      921.77      900.62     32.14 o
   6  -5   5        8.00        5.82      2.75 o
   7  -5   5     1085.85     1123.53     66.72 o
  -6  -4   5      221.02      195.93     14.53 o
  -5  -4   5      752.53      740.30     29.18 o
  -4  -4   5      730.40      724.17     23.31 o
  -3  -4   5      172.07      154.22      5.64 o
  -2  -4   5     1475.87     1468.33     43.66 o
  -1  -4   5        0.18        1.89      0.79 o
   0  -4   5     2103.97     2132.06     31.87 o
   1  -4   5       34.80       44.17      2.56 o
   2  -4   5      731.97      738.07     14.03 o
   3  -4   5      672.77      693.35     16.25 o
   4  -4   5        4.79        5.41      1.07 o
   5  -4   5     1779.56     1788.01     58.93 o
   6  -4   5       15.55       12.90      1.44 o
   7  -4   5      453.80      466.82     16.69 o
   8  -4   5      329.89      305.40     17.50 o
  -6  -3   5      446.04      431.09     17.56 o
  -5  -3   5      222.55      212.13      8.37 o
  -4  -3   5     1607.23     1642.62     40.29 o
  -3  -3   5       48.39       42.16      1.86 o
  -2  -3   5     3912.92     4000.86     97.14 o
  -1  -3   5       59.97       62.34      2.33 o
   0  -3   5     2180.99     2209.36     31.38 o
   1  -3   5      842.85      835.52     11.80 o
   2  -3   5      844.98      844.87     13.44 o
   3  -3   5     2525.10     2609.59     43.89 o
   4  -3   5      216.32      215.02      5.27 o
   5  -3   5     1111.38     1133.95     34.54 o
   6  -3   5       77.78       77.53      3.22 o
   7  -3   5      323.82      316.79     13.09 o
   8  -3   5      429.64      439.73     18.94 o
   9  -3   5       93.03       81.11      5.88 o
  -6  -2   5      554.39      525.95     24.14 o
  -5  -2   5       96.01       90.59      4.08 o
  -4  -2   5     1610.88     1594.70     40.25 o
  -3  -2   5       24.29       18.30      1.01 o
  -2  -2   5     1664.36     1668.85     28.41 o
  -1  -2   5      624.66      648.29     12.12 o
   0  -2   5      893.51      854.46     10.92 o
   1  -2   5     2881.19     2932.76     38.41 o
   2  -2   5      342.88      324.61      4.89 o
   3  -2   5     2332.98     2335.14     32.44 o
   4  -2   5        6.17        7.65      1.05 o
   5  -2   5      478.66      483.08      9.20 o
   6  -2   5      740.67      754.69     18.74 o
   7  -2   5      417.21      453.48     16.81 o
   8  -2   5      807.33      813.85     27.47 o
   9  -2   5       66.65       72.57      4.62 o
  -7  -1   5      135.88      112.47      9.13 o
  -6  -1   5      995.08      998.80     38.62 o
  -5  -1   5       19.87       22.37      1.65 o
  -4  -1   5     1805.26     1839.93     42.01 o
  -3  -1   5      262.61      260.95      5.86 o
  -2  -1   5     1063.63     1102.00     15.99 o
  -1  -1   5     3222.41     3223.19     46.95 o
   0  -1   5      982.05      969.23     16.89 o
   1  -1   5     3666.43     3575.37     51.64 o
   2  -1   5      142.95      144.06      4.31 o
   3  -1   5     2146.84     2064.35     29.42 o
   4  -1   5     1032.09     1005.06     15.41 o
   5  -1   5     2332.08     2318.50     43.25 o
   6  -1   5     1490.30     1502.35     25.83 o
   7  -1   5      525.86      501.96     13.16 o
   8  -1   5     1232.83     1282.15     48.00 o
   9  -1   5       11.63       17.18      5.24 o
  10  -1   5      642.28      616.54     54.45 o
  -7   0   5       52.93       45.01      4.30 o
  -6   0   5      887.81      937.75     43.07 o
  -5   0   5       63.50       57.04      3.79 o
  -4   0   5     1039.19     1131.79     30.95 o
  -3   0   5     1331.24     1364.29     26.54 o
  -2   0   5     1518.98     1567.08     21.93 o
  -1   0   5     2115.87     2100.34     26.02 o
   0   0   5      431.42      429.25      7.61 o
   1   0   5     3073.33     2843.41     92.56 o
   2   0   5      243.49      246.48      4.67 o
   3   0   5     3702.80     3759.99     63.84 o
   4   0   5     1766.33     1762.24     29.03 o
   5   0   5     2394.52     2390.49     37.74 o
   6   0   5     1532.14     1497.44     25.42 o
   7   0   5      143.39      132.38      3.63 o
   8   0   5     1069.11     1090.15     41.43 o
   9   0   5       95.30       98.01      7.04 o
  10   0   5      808.98      823.26     60.54 o
  -6   1   5      798.69      803.53     41.37 o
  -5   1   5      286.75      275.60     11.12 o
  -4   1   5      954.82      946.84     27.16 o
  -3   1   5     1255.92     1308.32     29.80 o
  -2   1   5      810.02      795.40     13.41 o
  -1   1   5     2640.44     2620.58     34.30 o
   0   1   5        0.25        1.14      1.02 o
   1   1   5     4394.01     4315.46     94.31 o
   2   1   5     2117.39     2080.19     32.71 o
   3   1   5     4405.20     4428.31     71.79 o
   4   1   5     1966.09     1901.21     31.86 o
   5   1   5      273.18      263.73      5.40 o
   6   1   5     2636.79     2683.24     46.76 o
   7   1   5       34.76       30.75      1.66 o
   8   1   5     1987.08     2011.08     57.61 o
   9   1   5      138.15      146.64     18.32 o
  10   1   5      691.75      671.26     33.97 o
  -6   2   5      390.60      412.58     25.15 o
  -5   2   5      334.99      322.33     15.69 o
  -4   2   5      693.02      681.57     20.95 o
  -3   2   5     1167.55     1231.98     30.76 o
  -2   2   5       97.97      101.37      2.65 o
  -1   2   5     3538.81     3654.41     52.92 o
   0   2   5      210.36      205.22      4.38 o
   1   2   5     3848.42     3862.28     65.93 o
   2   2   5      938.12      885.88     14.14 o
   3   2   5     1316.91     1231.51     23.59 o
   4   2   5     1962.50     1971.62     34.63 o
   5   2   5      153.45      161.55      5.06 o
   6   2   5     1935.35     1967.11     39.06 o
   7   2   5       78.77       68.02      4.90 o
   8   2   5     1336.09     1376.65     39.82 o
   9   2   5      284.62      264.96     12.50 o
  10   2   5      185.27      164.84     12.68 o
  -6   3   5      116.33       97.73      7.18 o
  -5   3   5      491.65      481.17     32.30 o
  -4   3   5        6.18        6.59      1.49 o
  -3   3   5     1661.38     1698.27     43.97 o
  -2   3   5      202.77      202.76      5.45 o
  -1   3   5     1705.62     1666.06     26.92 o
   0   3   5     2212.07     2258.25     34.83 o
   1   3   5     1743.31     1683.20     33.38 o
   2   3   5     3596.50     3629.52     57.53 o
   3   3   5      425.06      428.68      7.94 o
   4   3   5     5757.76     6099.36    104.40 o
   5   3   5        0.95        1.50      1.07 o
   6   3   5     3984.69     4104.00     75.47 o
   7   3   5      261.32      257.26      6.56 o
   8   3   5     1008.58     1073.80     29.37 o
   9   3   5      840.99      839.02     37.62 o
  10   3   5      159.82      142.67     10.95 o
  -6   4   5      173.43      157.33     11.46 o
  -5   4   5      443.89      418.30     21.62 o
  -4   4   5        4.05        6.16      1.85 o
  -3   4   5      724.54      762.44     23.17 o
  -2   4   5      328.70      312.84      9.36 o
  -1   4   5      906.64      941.09     18.67 o
   0   4   5     1445.25     1504.92     23.52 o
   1   4   5      409.69      409.33      9.19 o
   2   4   5     4438.00     4378.62     61.57 o
   3   4   5       18.74       15.24      1.75 o
   4   4   5     4657.27     4902.48     66.43 o
   5   4   5      670.75      693.71     11.57 o
   6   4   5     3247.40     3356.12     63.07 o
   7   4   5     1124.43     1102.91     31.78 o
   8   4   5      932.50      937.88     31.62 o
   9   4   5     1031.90     1076.24     55.48 o
  10   4   5      153.07      145.99     12.31 o
  -5   5   5      429.95      418.78     26.64 o
  -4   5   5       13.49        9.75      1.40 o
  -3   5   5      680.61      709.44     22.75 o
  -2   5   5      576.48      556.92     14.13 o
  -1   5   5     1220.28     1230.26     27.93 o
   0   5   5     1425.24     1432.48     27.21 o
   1   5   5      245.04      230.48      3.99 o
   2   5   5     2601.60     2647.53     34.99 o
   3   5   5      211.96      222.02      5.66 o
   4   5   5     2533.59     2706.89     43.41 o
   5   5   5      574.99      576.39      9.08 o
   6   5   5      722.30      724.55     13.47 o
   7   5   5     1345.71     1358.90     34.65 o
   8   5   5      209.36      187.63      8.35 o
   9   5   5     1117.01     1077.94     53.74 o
  10   5   5        1.42        4.94      2.96 o
  -5   6   5      299.08      296.07     21.29 o
  -4   6   5      152.27      142.09     10.60 o
  -3   6   5      853.16      853.85     32.91 o
  -2   6   5      500.14      497.56     18.65 o
  -1   6   5      350.81      352.88      9.31 o
   0   6   5     1808.75     1856.71     39.54 o
   1   6   5       10.32        9.09      1.61 o
   2   6   5     2459.72     2494.39     34.82 o
   3   6   5      150.07      150.02      3.10 o
   4   6   5     1909.31     1974.93     34.59 o
   5   6   5      524.51      524.34      9.77 o
   6   6   5      702.08      737.69     14.41 o
   7   6   5     1022.17     1052.91     28.32 o
   8   6   5       97.48       98.56      4.17 o
   9   6   5      963.06      897.23     37.83 o
  10   6   5        0.83        5.33      2.34 o
  -4   7   5       78.83       55.74      8.86 o
  -3   7   5       95.34       81.85      5.80 o
  -2   7   5      300.94      305.29     12.20 o
  -1   7   5       22.38       16.76      3.05 o
   0   7   5      861.71      886.85     24.89 o
   1   7   5      186.14      159.96      4.27 o
   2   7   5     1135.69     1162.30     24.70 o
   3   7   5      300.51      291.25     12.46 o
   4   7   5      364.77      357.79      8.04 o
   5   7   5     1529.63     1539.35     37.75 o
   6   7   5      169.46      160.19      4.91 o
   7   7   5     1326.70     1343.92     39.10 o
   8   7   5        1.81        2.14      1.35 o
   9   7   5      459.50      464.15     29.55 o
  -3   8   5        6.20        7.24      2.71 o
  -2   8   5      529.26      507.98     26.08 o
  -1   8   5        0.42        0.65      1.23 o
   0   8   5      712.50      742.14     29.48 o
   1   8   5       77.92       79.64      2.48 o
   2   8   5      497.95      504.05     13.98 o
   3   8   5      824.90      821.69     25.73 o
   4   8   5      214.73      225.56      7.39 o
   5   8   5     1304.54     1322.31     35.80 o
   6   8   5        0.11        0.54      1.14 o
   7   8   5      899.53      906.84     31.03 o
   8   8   5      102.72       83.44      4.66 o
   9   8   5      304.72      334.48     19.58 o
  -2   9   5      388.14      330.44     24.39 o
  -1   9   5        0.15       -1.07      1.59 o
   0   9   5      489.89      472.77     28.12 o
   1   9   5      132.17      123.54      5.72 o
   2   9   5      182.22      173.71      6.87 o
   3   9   5      746.00      735.95     32.48 o
   4   9   5       89.56       72.39      5.03 o
   5   9   5      481.82      480.41     18.90 o
   6   9   5       10.87       10.05      2.24 o
   7   9   5      304.77      293.83     16.42 o
   8   9   5      192.23      138.85     19.47 o
   0  10   5      201.49      179.95     11.00 o
   1  10   5      239.00      224.77     17.00 o
   2  10   5      161.65      138.47     11.10 o
   3  10   5      177.49      180.28     13.93 o
   4  10   5        1.31        6.39      1.80 o
   5  10   5      243.26      190.18     31.38 o
   6  10   5       46.09       31.56      6.09 o
   7  10   5      180.86      134.40     16.75 o
   2  11   5       90.84       85.29     10.43 o
   3  11   5       74.69       75.61     16.90 o
   4  11   5        5.26        2.04      2.13 o
  -2  -7   6      123.09      104.68     13.04 o
  -1  -7   6      508.17      554.11     35.44 o
   0  -7   6       12.92       13.47      3.88 o
   1  -7   6      740.24      790.33     40.60 o
   2  -7   6       62.42       41.96      7.04 o
   3  -7   6      722.41      677.19     52.38 o
   4  -7   6      100.33       71.00      8.68 o
  -3  -6   6      218.56      198.72     18.20 o
  -2  -6   6       90.04       79.04     10.88 o
  -1  -6   6      701.88      701.27     33.24 o
   0  -6   6        1.19        5.08      1.55 o
   1  -6   6      864.93      880.10     37.25 o
   2  -6   6       46.35       37.01      3.45 o
   3  -6   6      380.27      333.64     33.18 o
   4  -6   6      585.92      584.84     51.34 o
   5  -6   6      282.91      266.66     26.72 o
   6  -6   6      764.20      750.03     61.29 o
  -4  -5   6      204.18      197.13     18.37 o
  -3  -5   6      675.27      709.47     53.71 o
  -2  -5   6      156.35      148.85      8.14 o
  -1  -5   6     1059.77     1070.22     34.04 o
   0  -5   6       14.03       13.66      1.35 o
   1  -5   6     1296.00     1342.83     38.79 o
   2  -5   6      134.13      137.00      3.78 o
   3  -5   6      807.60      816.43     29.20 o
   4  -5   6      764.43      760.33     31.85 o
   5  -5   6      241.34      241.43     16.22 o
   6  -5   6      841.21      859.60     42.29 o
   7  -5   6       21.56       18.42      3.27 o
  -5  -4   6      121.44      104.08     12.83 o
  -4  -4   6       26.61       14.96      2.59 o
  -3  -4   6      622.35      636.93     21.35 o
  -2  -4   6        0.53        0.01      1.13 o
  -1  -4   6     1260.34     1277.90     33.23 o
   0  -4   6      214.67      221.78      5.10 o
   1  -4   6      765.60      798.09     16.61 o
   2  -4   6     1830.98     1857.95     42.37 o
   3  -4   6      579.36      573.84     15.90 o
   4  -4   6     1582.99     1612.79     52.33 o
   5  -4   6       20.72       18.54      1.55 o
   6  -4   6      880.41      874.06     36.92 o
   7  -4   6      107.55      104.82      7.36 o
   8  -4   6      553.21      486.15     37.83 o
  -5  -3   6      366.12      372.78     26.71 o
  -4  -3   6      137.93      131.31      5.47 o
  -3  -3   6      812.21      799.51     24.77 o
  -2  -3   6       44.48       32.96      4.12 o
  -1  -3   6      971.87      976.65     23.88 o
   0  -3   6     1236.52     1227.23     19.68 o
   1  -3   6      815.84      838.88     13.82 o
   2  -3   6     1915.05     1909.76     31.69 o
   3  -3   6      138.34      139.63      4.04 o
   4  -3   6     1995.77     2033.51     46.02 o
   5  -3   6       24.37       25.62      1.37 o
   6  -3   6     1442.07     1510.05     45.35 o
   7  -3   6      476.98      479.66     23.59 o
   8  -3   6     1049.27     1100.75     44.62 o
  -5  -2   6      692.27      685.91     36.49 o
  -4  -2   6        0.38        0.12      1.95 o
  -3  -2   6     1094.53     1144.13     30.52 o
  -2  -2   6      403.52      384.45     10.51 o
  -1  -2   6      762.41      769.80     16.26 o
   0  -2   6     1760.94     1817.21     30.13 o
   1  -2   6      589.07      579.33      8.14 o
   2  -2   6     1839.69     1915.73     29.52 o
   3  -2   6        4.66        6.40      1.35 o
   4  -2   6     2401.46     2428.08     47.49 o
   5  -2   6      580.25      578.52     14.07 o
   6  -2   6     2201.62     2245.91     55.06 o
   7  -2   6      643.30      607.39     20.83 o
   8  -2   6      332.36      295.58     16.54 o
   9  -2   6      757.77      777.58     49.50 o
  -6  -1   6       96.69       74.18      6.52 o
  -5  -1   6      843.01      797.54     35.96 o
  -4  -1   6       48.44       52.73      2.77 o
  -3  -1   6     1163.17     1159.94     41.57 o
  -2  -1   6      757.87      774.23     15.44 o
  -1  -1   6     1438.08     1421.01     30.57 o
   0  -1   6     1441.55     1411.10     25.06 o
   1  -1   6      267.40      258.86      5.70 o
   2  -1   6     3355.34     3423.97     55.50 o
   3  -1   6       54.20       56.63      1.90 o
   4  -1   6     3099.98     3150.24     49.53 o
   5  -1   6      872.51      882.52     17.30 o
   6  -1   6     1240.38     1237.54     28.23 o
   7  -1   6     1279.61     1296.78     35.42 o
   8  -1   6       98.93       85.29      6.00 o
   9  -1   6     1202.47     1247.60     66.09 o
  10  -1   6        1.34        1.80      3.69 o
  -6   0   6        0.33        4.31      2.25 o
  -5   0   6      699.06      709.64     31.39 o
  -4   0   6       78.69       74.06      3.31 o
  -3   0   6      949.90      888.36     24.13 o
  -2   0   6      745.17      768.04     16.58 o
  -1   0   6      895.30      830.15     14.65 o
   0   0   6     2024.69     2017.96     31.46 o
   1   0   6       45.32       41.38      1.45 o
   2   0   6     2713.71     2721.64     40.33 o
   3   0   6      302.34      319.01     10.21 o
   4   0   6     1445.45     1462.74     32.78 o
   5   0   6      682.16      696.63     13.65 o
   6   0   6       69.96       73.14      2.66 o
   7   0   6     1387.60     1438.52     34.72 o
   8   0   6        0.60        3.43      2.38 o
   9   0   6      845.20      816.63     44.18 o
  10   0   6       81.72       71.38      5.75 o
  -6   1   6       15.80       15.99      2.57 o
  -5   1   6      590.27      592.45     36.78 o
  -4   1   6      500.43      497.15     16.52 o
  -3   1   6      831.85      810.73     25.03 o
  -2   1   6     1601.42     1616.52     31.86 o
  -1   1   6       74.52       63.72      2.57 o
   0   1   6     3698.44     3691.21     47.32 o
   1   1   6      101.83      109.20      3.70 o
   2   1   6     2755.72     2772.89     40.01 o
   3   1   6     1108.19     1052.48     18.05 o
   4   1   6     1368.89     1310.55     24.76 o
   5   1   6     2185.18     2233.90     39.66 o
   6   1   6      364.63      364.49      8.42 o
   7   1   6     1747.32     1794.33     44.53 o
   8   1   6       22.99       21.94      1.69 o
   9   1   6      901.78      919.58     55.33 o
  10   1   6      316.69      294.39     20.15 o
  -6   2   6       69.64       41.87      5.43 o
  -5   2   6      527.94      540.34     34.06 o
  -4   2   6      609.92      663.64     24.78 o
  -3   2   6      296.73      304.19      9.43 o
  -2   2   6     1359.41     1448.54     32.04 o
  -1   2   6        0.92        2.15      0.71 o
   0   2   6     1433.91     1438.19     21.49 o
   1   2   6      664.93      624.26     10.25 o
   2   2   6     1809.53     1804.81     28.14 o
   3   2   6     1342.12     1304.15     29.77 o
   4   2   6      485.51      475.72     15.10 o
   5   2   6     2802.03     2957.76     55.55 o
   6   2   6        1.99        1.84      1.14 o
   7   2   6     2017.50     2098.28     54.66 o
   8   2   6      364.41      344.58     11.62 o
   9   2   6      670.15      712.17     40.54 o
  10   2   6      668.24      646.22     44.62 o
  -5   3   6      503.33      495.04     33.39 o
  -4   3   6      881.24      881.31     35.93 o
  -3   3   6      100.39       84.40      5.07 o
  -2   3   6     1896.57     1935.32     47.90 o
  -1   3   6        8.62       13.46      1.64 o
   0   3   6     2795.52     2755.21     46.85 o
   1   3   6      384.82      384.96     10.82 o
   2   3   6     1611.38     1557.11     25.10 o
   3   3   6     1728.73     1769.21     30.02 o
   4   3   6      102.50      125.77      4.26 o
   5   3   6     1734.86     1773.22     34.87 o
   6   3   6      481.33      480.82      9.44 o
   7   3   6     1267.59     1292.67     29.62 o
   8   3   6      720.52      700.06     29.00 o
   9   3   6      249.22      234.05     13.37 o
  10   3   6      845.69      825.69     54.81 o
  -5   4   6      113.75      105.58      8.05 o
  -4   4   6      873.86      825.78     33.13 o
  -3   4   6        9.74        6.76      1.29 o
  -2   4   6     2109.61     2288.88     56.30 o
  -1   4   6      161.37      157.61      5.62 o
   0   4   6     2985.48     3055.73     62.83 o
   1   4   6      621.89      595.17     11.90 o
   2   4   6      671.72      664.29     11.67 o
   3   4   6     1930.61     1861.84     34.66 o
   4   4   6       50.81       51.23      1.99 o
   5   4   6     1737.51     1807.26     28.93 o
   6   4   6        2.29        5.65      1.14 o
   7   4   6      359.99      373.70     10.13 o
   8   4   6      372.30      345.06     14.70 o
   9   4   6       82.98       81.10      6.95 o
  10   4   6      472.49      456.92     34.15 o
  -4   5   6      714.34      725.63     39.95 o
  -3   5   6       49.03       45.59      5.54 o
  -2   5   6     1040.18     1049.09     38.75 o
  -1   5   6      311.25      320.63     12.00 o
   0   5   6      171.73      176.72      5.08 o
   1   5   6     1845.43     1822.88     33.01 o
   2   5   6       24.32       25.26      2.21 o
   3   5   6     2072.64     2041.92     38.32 o
   4   5   6       30.36       30.04      2.58 o
   5   5   6     1221.83     1239.36     20.62 o
   6   5   6      415.76      404.54      8.72 o
   7   5   6      265.64      278.21      6.82 o
   8   5   6     1098.50     1089.86     41.70 o
   9   5   6        8.85       14.68      4.36 o
  10   5   6      722.51      662.96     63.89 o
  -4   6   6      553.50      551.75     24.96 o
  -3   6   6       56.58       49.73      4.58 o
  -2   6   6      322.32      325.32     15.66 o
  -1   6   6      485.18      514.02     16.85 o
   0   6   6       91.07       85.89      3.42 o
   1   6   6     1386.75     1432.45     31.29 o
   2   6   6       51.15       46.26      2.22 o
   3   6   6     1221.50     1254.60     21.29 o
   4   6   6      138.83      140.21      3.54 o
   5   6   6      347.99      366.20      8.19 o
   6   6   6     1623.71     1684.62     38.52 o
   7   6   6      233.22      240.71      6.74 o
   8   6   6      954.20      997.90     32.33 o
   9   6   6        8.20        3.35      1.36 o
  10   6   6      369.31      357.71     24.62 o
  -3   7   6      241.48      236.86     12.97 o
  -2   7   6       85.58       74.96      4.37 o
  -1   7   6     1103.47     1133.40     40.98 o
   0   7   6      201.33      197.84      9.43 o
   1   7   6      850.64      871.87     23.88 o
   2   7   6       66.92       75.22      4.03 o
   3   7   6      634.82      631.94     21.38 o
   4   7   6     1088.63     1208.48     29.47 o
   5   7   6      478.70      511.56     14.96 o
   6   7   6      912.85      962.32     26.53 o
   7   7   6       29.06       30.33      2.11 o
   8   7   6      460.18      475.70     19.00 o
   9   7   6       89.82       68.96      7.42 o
  -2   8   6      186.66      187.00     12.67 o
  -1   8   6      547.76      543.47     24.89 o
   0   8   6        1.17       -0.12      1.16 o
   1   8   6      645.17      666.18     22.10 o
   2   8   6      391.61      406.00     12.26 o
   3   8   6      585.11      571.86     24.43 o
   4   8   6      799.29      857.23     28.79 o
   5   8   6      368.48      364.80     14.38 o
   6   8   6      329.60      343.17     10.65 o
   7   8   6       15.05       15.82      2.75 o
   8   8   6      538.25      535.06     31.07 o
   9   8   6      159.31      143.56     12.62 o
  -1   9   6      121.28      116.53     10.73 o
   0   9   6      170.80      165.66     12.91 o
   1   9   6      302.43      289.06     14.13 o
   2   9   6      289.30      276.79     11.76 o
   3   9   6      263.57      261.46     11.77 o
   4   9   6      141.03      137.37      9.03 o
   5   9   6        3.76        2.40      1.25 o
   6   9   6      471.73      482.04     36.33 o
   7   9   6       67.81       56.72      5.92 o
   8   9   6      366.99      364.43     33.82 o
   0  10   6      146.51      145.79     22.90 o
   1  10   6      107.49       90.17      9.95 o
   2  10   6      288.57      279.84     33.54 o
   3  10   6        8.70        6.99      2.66 o
   4  10   6      604.53      584.85     77.41 o
   5  10   6       52.83       22.64      4.45 o
   6  10   6      791.73      752.40     63.51 o
   7  10   6       79.58       64.11      8.18 o
  -1  -6   7      209.57      206.57     18.05 o
   0  -6   7      561.50      586.92     33.28 o
   1  -6   7        4.26        7.93      1.63 o
   2  -6   7     1022.80     1074.05     45.22 o
   3  -6   7       31.94       24.46      2.51 o
   4  -6   7      465.04      439.33     57.03 o
  -3  -5   7      203.51      182.87     18.72 o
  -2  -5   7      471.60      464.86     26.36 o
  -1  -5   7       91.46       86.38      9.90 o
   0  -5   7      948.71      972.91     43.87 o
   1  -5   7        2.52        2.44      1.60 o
   2  -5   7      490.12      487.00     19.51 o
   3  -5   7      380.21      344.96     16.31 o
   4  -5   7      231.79      224.62     25.96 o
   5  -5   7      389.13      398.01     31.73 o
   6  -5   7       11.08       14.92      2.97 o
  -3  -4   7      282.83      264.28     18.62 o
  -2  -4   7     1139.45     1219.57     56.03 o
  -1  -4   7        1.48        1.28      1.10 o
   0  -4   7     1021.26     1068.12     34.80 o
   1  -4   7      259.64      250.92      6.61 o
   2  -4   7      539.19      525.81     15.02 o
   3  -4   7      724.99      717.10     25.67 o
   4  -4   7      192.28      183.08      9.88 o
   5  -4   7      831.74      827.69     39.16 o
   6  -4   7        6.00        4.48      1.64 o
   7  -4   7      436.84      415.35     35.59 o
  -4  -3   7      983.18     1030.41     82.94 o
  -3  -3   7       91.64       86.78      5.57 o
  -2  -3   7     1191.72     1212.88     51.24 o
  -1  -3   7       40.80       40.00      2.11 o
   0  -3   7     1079.87     1103.70     31.66 o
   1  -3   7      712.51      729.04     15.39 o
   2  -3   7     1381.38     1373.12     33.48 o
   3  -3   7      729.38      776.53     22.07 o
   4  -3   7      203.95      187.39      6.34 o
   5  -3   7     1016.05     1024.65     36.41 o
   6  -3   7       77.13       72.17      3.66 o
   7  -3   7      858.96      871.52     43.50 o
   8  -3   7      214.90      196.49     13.19 o
  -4  -2   7      486.81      462.34     24.18 o
  -3  -2   7       26.69       27.94      2.06 o
  -2  -2   7     1032.89     1054.56     61.62 o
  -1  -2   7      409.38      411.73     11.85 o
   0  -2   7     1719.37     1744.66     40.40 o
   1  -2   7      675.11      709.15     14.83 o
   2  -2   7      383.97      365.80      7.76 o
   3  -2   7     1425.08     1476.70     33.81 o
   4  -2   7       26.92       27.63      1.64 o
   5  -2   7     1220.20     1237.12     33.24 o
   6  -2   7      350.37      351.94     11.41 o
   7  -2   7      432.82      450.04     16.84 o
   8  -2   7      300.02      261.63     16.84 o
   9  -2   7        3.32        2.75      2.21 o
  -5  -1   7        0.33        2.60      2.57 o
  -4  -1   7      661.30      628.64     34.10 o
  -3  -1   7      133.87      123.38      5.61 o
  -2  -1   7     1399.59     1362.75     43.50 o
  -1  -1   7      704.95      715.39     20.92 o
   0  -1   7      880.95      860.26     20.84 o
   1  -1   7     1573.04     1558.90     33.65 o
   2  -1   7        2.42        4.54      1.27 o
   3  -1   7     3049.46     3065.96     52.52 o
   4  -1   7      158.88      166.38      4.73 o
   5  -1   7     2018.80     2058.51     51.71 o
   6  -1   7      182.76      177.44      5.53 o
   7  -1   7      249.89      226.83      8.36 o
   8  -1   7      840.07      858.18     36.98 o
   9  -1   7       52.39       31.16      3.42 o
  -5   0   7       31.70       24.52      2.87 o
  -4   0   7      724.65      707.59     37.57 o
  -3   0   7      239.62      234.39     11.80 o
  -2   0   7      454.15      478.38     13.57 o
  -1   0   7      798.69      845.46     24.45 o
   0   0   7       64.88       58.45      2.30 o
   1   0   7     2836.08     2941.67     57.02 o
   2   0   7      196.19      188.80      6.23 o
   3   0   7     2265.28     2297.46     41.61 o
   4   0   7      628.65      586.28     14.58 o
   5   0   7      716.20      730.52     23.24 o
   6   0   7     1941.07     1920.55     47.35 o
   7   0   7      197.38      180.95     10.20 o
   8   0   7     1944.56     1923.72     60.31 o
   9   0   7        1.68       -2.25      1.58 o
  10   0   7      722.02      690.10     48.24 o
  -5   1   7       49.66       44.97     10.03 o
  -4   1   7      591.20      590.81     27.57 o
  -3   1   7      514.04      528.24     20.51 o
  -2   1   7      144.41      145.32      5.08 o
  -1   1   7     1784.27     1846.05     40.62 o
   0   1   7        8.56        7.71      1.24 o
   1   1   7     2449.94     2479.70     49.67 o
   2   1   7      107.36      109.09      3.13 o
   3   1   7     1488.37     1525.95     27.72 o
   4   1   7     1514.40     1514.81     30.19 o
   5   1   7      375.89      369.65      8.61 o
   6   1   7     3670.66     3698.74     94.58 o
   7   1   7       95.87       85.68      3.42 o
   8   1   7     1597.26     1519.52     58.83 o
   9   1   7      159.52      162.03      8.08 o
  10   1   7      611.71      563.57     32.89 o
  -5   2   7      150.24      120.50      9.33 o
  -4   2   7      154.84      174.26      8.47 o
  -3   2   7      704.68      734.33     26.02 o
  -2   2   7       42.92       43.16      2.08 o
  -1   2   7     2075.84     2081.26     52.05 o
   0   2   7       12.95       14.86      1.48 o
   1   2   7     1642.49     1667.76     38.03 o
   2   2   7      898.74      891.72     16.51 o
   3   2   7     1015.65     1039.12     23.76 o
   4   2   7     2736.39     2858.83     64.98 o
   5   2   7      541.89      539.63     12.70 o
   6   2   7     1311.34     1324.95     34.37 o
   7   2   7       24.21       22.19      1.71 o
   8   2   7      755.36      735.57     31.27 o
   9   2   7      283.72      264.42     12.39 o
  10   2   7      365.00      329.60     25.44 o
  -4   3   7       69.33       68.53      8.09 o
  -3   3   7      632.29      637.69     30.12 o
  -2   3   7        1.51        1.03      2.01 o
  -1   3   7      860.96      875.66     23.89 o
   0   3   7      887.21      899.84     21.46 o
   1   3   7     1138.04     1138.95     24.69 o
   2   3   7     2594.38     2618.72     43.60 o
   3   3   7      477.86      471.02     10.77 o
   4   3   7     3034.58     3089.38     54.39 o
   5   3   7       21.01       20.36      1.61 o
   6   3   7     2007.37     2092.67     57.38 o
   7   3   7      313.34      302.55      9.58 o
   8   3   7     1529.42     1542.21     56.96 o
   9   3   7      589.67      541.38     34.95 o
  10   3   7      576.98      594.94     44.60 o
  -4   4   7       37.89       36.69      3.33 o
  -3   4   7      399.36      427.05     25.26 o
  -2   4   7       46.99       48.41      5.12 o
  -1   4   7      385.54      406.33     13.75 o
   0   4   7      704.33      673.82     22.13 o
   1   4   7      200.04      206.75      6.22 o
   2   4   7     1373.22     1392.25     29.99 o
   3   4   7       37.32       39.33      1.67 o
   4   4   7     1304.22     1307.44     31.47 o
   5   4   7      485.60      499.67     14.06 o
   6   4   7     2151.77     2278.91     51.77 o
   7   4   7      812.81      826.57     21.85 o
   8   4   7      850.64      840.43     30.01 o
   9   4   7      962.40      965.97     60.64 o
  10   4   7       63.50       65.90      6.32 o
  -4   5   7       10.40       11.20      2.25 o
  -3   5   7      451.24      466.52     26.57 o
  -2   5   7      325.89      316.20     15.77 o
  -1   5   7      536.85      553.42     21.64 o
   0   5   7      682.97      699.48     21.26 o
   1   5   7      145.30      137.38      5.11 o
   2   5   7     1620.45     1598.59     37.17 o
   3   5   7       21.92       23.99      1.72 o
   4   5   7     2181.21     2335.00     60.99 o
   5   5   7      528.21      513.49     13.54 o
   6   5   7     1087.30     1171.52     30.08 o
   7   5   7     1296.82     1318.62     36.83 o
   8   5   7      254.04      249.92      9.13 o
   9   5   7      962.38      949.93     66.46 o
  10   5   7        4.15        1.94      4.92 o
  -3   6   7      308.73      294.78     19.66 o
  -2   6   7      181.55      168.15     23.41 o
  -1   6   7      230.17      220.73      8.99 o
   0   6   7     1018.61     1061.25     34.14 o
   1   6   7      145.79      138.77      3.54 o
   2   6   7     1360.09     1362.24     34.53 o
   3   6   7       99.43       91.79      3.97 o
   4   6   7     1367.32     1400.83     38.87 o
   5   6   7      477.08      466.85     15.75 o
   6   6   7      500.46      499.22     15.67 o
   7   6   7      792.16      811.14     26.84 o
   8   6   7       69.07       65.64      3.39 o
   9   6   7      784.12      819.16     51.79 o
  10   6   7        0.18        0.11      1.86 o
  -2   7   7      293.73      275.38     19.03 o
  -1   7   7      103.43       88.93      4.22 o
   0   7   7      685.04      693.68     26.52 o
   1   7   7        2.07        2.07      0.89 o
   2   7   7      713.38      722.86     23.64 o
   3   7   7      212.85      176.98      7.00 o
   4   7   7      349.00      361.14     11.04 o
   5   7   7      616.46      600.34     22.09 o
   6   7   7      172.44      174.05      5.98 o
   7   7   7      490.31      510.04     17.67 o
   8   7   7       13.79       14.65      1.58 o
   9   7   7      551.83      524.08     34.31 o
  -1   8   7       45.54       41.60      6.30 o
   0   8   7      254.60      255.99     11.78 o
   1   8   7       91.05       80.25      3.32 o
   2   8   7      493.03      495.22     23.20 o
   3   8   7      233.50      229.10     10.61 o
   4   8   7      384.31      389.63     21.19 o
   5   8   7      354.07      342.88     14.13 o
   6   8   7       17.99       22.97      3.05 o
   7   8   7      653.39      686.84     27.67 o
   8   8   7       20.68       14.85      2.45 o
   9   8   7      309.38      301.47     31.49 o
   0   9   7      258.41      241.99     18.00 o
   1   9   7       95.25       76.74      8.08 o
   2   9   7      217.97      215.33     12.96 o
   3   9   7      271.23      261.82     20.63 o
   4   9   7       33.80       29.22      2.98 o
   5   9   7      466.00      460.90     32.94 o
   6   9   7       74.14       58.74      6.68 o
   7   9   7      555.86      590.21     63.48 o
   8   9   7      133.17      119.41     18.39 o
   2  10   7      199.84      217.88     14.50 o
   3  10   7      137.58      108.00     15.90 o
   4  10   7        0.63        3.01      2.08 o
   5  10   7      353.21      292.42     33.03 o
   6  10   7        0.79        1.53      2.30 o
   0  -5   8       44.85       44.59      4.48 o
   1  -5   8      700.63      737.33     39.38 o
   2  -5   8      106.66       94.87      6.20 o
   3  -5   8      391.59      386.54     30.77 o
   4  -5   8      296.85      263.98     17.85 o
  -2  -4   8        0.70        3.24      3.12 o
  -1  -4   8      621.48      656.43     63.88 o
   0  -4   8       46.68       38.55      8.77 o
   1  -4   8      626.38      719.75     28.30 o
   2  -4   8      366.16      365.26     18.48 o
   3  -4   8      426.16      434.12     27.28 o
   4  -4   8      727.37      727.23     52.43 o
   5  -4   8        8.96        2.64      3.21 o
   6  -4   8     1068.46     1105.20    134.32 o
  -2  -3   8        2.22        1.42      3.10 o
  -1  -3   8      767.05      780.58     47.02 o
   0  -3   8       98.64       93.75      8.52 o
   1  -3   8      646.64      653.15     21.88 o
   2  -3   8      631.75      637.58     21.48 o
   3  -3   8      108.76      116.66      4.24 o
   4  -3   8     1365.08     1372.97     65.80 o
   5  -3   8        2.55        3.83      1.49 o
   6  -3   8      684.18      659.15     48.44 o
   7  -3   8      109.19       88.26      6.89 o
  -3  -2   8      593.75      574.52     50.40 o
  -2  -2   8       47.10       35.29      4.93 o
  -1  -2   8      561.49      569.20     29.37 o
   0  -2   8      703.01      716.59     25.94 o
   1  -2   8      193.47      202.84      7.61 o
   2  -2   8     1446.74     1513.39     38.09 o
   3  -2   8        7.78        4.27      1.25 o
   4  -2   8     1649.10     1640.08     64.62 o
   5  -2   8      156.02      148.21      8.30 o
   6  -2   8      907.15      839.42     39.24 o
   7  -2   8      479.93      454.89     29.90 o
   8  -2   8      276.04      248.68     16.34 o
  -3  -1   8     1040.20     1031.85     64.55 o
  -2  -1   8      145.76      147.31     13.70 o
  -1  -1   8      666.85      682.99     24.88 o
   0  -1   8      692.16      723.93     20.31 o
   1  -1   8      150.25      134.80     10.71 o
   2  -1   8     1565.15     1574.07     38.30 o
   3  -1   8       34.87       27.20      1.28 o
   4  -1   8      979.80      989.56     25.85 o
   5  -1   8      327.72      323.55     13.37 o
   6  -1   8      696.19      713.15     27.22 o
   7  -1   8     1022.29     1045.27     37.86 o
   8  -1   8      188.27      154.67      9.21 o
   9  -1   8      911.81      888.95     45.87 o
  -3   0   8      599.39      592.89     33.65 o
  -2   0   8      620.31      624.23     28.49 o
  -1   0   8      521.65      520.61     21.02 o
   0   0   8     1388.15     1404.34     45.07 o
   1   0   8      274.25      267.68      7.74 o
   2   0   8     1673.07     1697.20     43.86 o
   3   0   8       15.02       18.29      1.50 o
   4   0   8     1257.77     1303.75     30.95 o
   5   0   8      530.96      551.79     19.44 o
   6   0   8      361.25      329.43     11.97 o
   7   0   8      882.66      908.63     33.42 o
   8   0   8       18.21       15.39      2.50 o
   9   0   8      302.59      279.83     16.93 o
  -4   1   8      128.01       97.83      8.11 o
  -3   1   8      379.88      374.26     26.49 o
  -2   1   8      718.99      675.12     29.31 o
  -1   1   8      261.42      250.61     11.21 o
   0   1   8     2023.16     2050.19     64.92 o
   1   1   8       31.71       28.25      2.53 o
   2   1   8     1847.92     1884.83     45.97 o
   3   1   8      586.27      599.11     15.10 o
   4   1   8     1574.44     1545.36     36.88 o
   5   1   8     1023.13     1054.25     32.14 o
   6   1   8      501.39      501.36     21.09 o
   7   1   8      639.91      643.31     21.34 o
   8   1   8        1.34        1.68      0.87 o
   9   1   8      641.84      669.72     38.22 o
  -3   2   8      280.68      281.80     18.47 o
  -2   2   8      727.78      780.48     35.40 o
  -1   2   8       67.02       58.95      4.01 o
   0   2   8      944.81      957.93     30.40 o
   1   2   8      273.75      262.39     10.70 o
   2   2   8      993.32      979.24     23.33 o
   3   2   8      761.28      784.90     17.06 o
   4   2   8      264.02      254.79     10.60 o
   5   2   8     1161.75     1157.33     37.03 o
   6   2   8        1.91        0.03      1.32 o
   7   2   8      971.69      947.18     32.92 o
   8   2   8      226.57      212.51     16.20 o
   9   2   8      729.31      766.81     53.23 o
  10   2   8      352.69      334.38     31.07 o
  -3   3   8       90.03       80.13     10.02 o
  -2   3   8     1356.75     1423.58     68.60 o
  -1   3   8        1.04        1.27      1.57 o
   0   3   8     1281.38     1332.28     38.79 o
   1   3   8      341.57      350.38     10.84 o
   2   3   8     1115.91     1130.26     25.37 o
   3   3   8      825.54      836.04     26.14 o
   4   3   8      368.82      368.85     12.83 o
   5   3   8     1203.59     1228.19     34.14 o
   6   3   8       40.00       36.87      3.81 o
   7   3   8     1421.77     1472.72     56.71 o
   8   3   8      242.91      233.48     11.71 o
   9   3   8      255.98      251.11     21.41 o
  10   3   8      593.46      588.45     36.77 o
  -3   4   8        0.55        1.23      2.16 o
  -2   4   8      741.41      780.86     59.21 o
  -1   4   8      180.83      196.51     12.49 o
   0   4   8     1224.72     1252.06     54.14 o
   1   4   8      478.53      476.62     15.22 o
   2   4   8      660.34      689.80     19.58 o
   3   4   8     1468.54     1513.28     38.20 o
   4   4   8      126.81      111.61      4.31 o
   5   4   8     1465.67     1515.30     43.51 o
   6   4   8       48.70       55.22      2.50 o
   7   4   8      604.40      600.71     24.86 o
   8   4   8      356.25      398.40     17.15 o
   9   4   8      114.52      125.48      9.23 o
  10   4   8      361.31      336.41     28.86 o
  -3   5   8        3.56        2.85      1.99 o
  -2   5   8      519.17      499.42     36.80 o
  -1   5   8      246.79      235.05     12.76 o
   0   5   8      613.16      629.82     28.61 o
   1   5   8     1005.26     1034.16     36.35 o
   2   5   8      254.54      236.24      8.47 o
   3   5   8     1210.04     1237.10     33.80 o
   4   5   8       62.36       55.43      4.64 o
   5   5   8     1211.93     1201.38     43.19 o
   6   5   8      250.68      254.89     11.59 o
   7   5   8      352.70      360.80     11.86 o
   8   5   8      562.96      552.77     23.26 o
   9   5   8       69.11       74.09      7.06 o
  10   5   8      528.30      503.87     32.96 o
  -2   6   8      366.35      341.98     34.28 o
  -1   6   8      236.31      248.70     11.65 o
   0   6   8      169.34      167.70     11.30 o
   1   6   8      575.97      619.56     21.15 o
   2   6   8        0.19        0.09      1.93 o
   3   6   8      737.04      773.76     26.96 o
   4   6   8      130.10      123.80      9.54 o
   5   6   8      575.80      632.78     23.95 o
   6   6   8      406.91      398.14     13.66 o
   7   6   8      304.11      305.87     12.09 o
   8   6   8      386.39      373.65     16.57 o
   9   6   8        0.02        1.09      2.66 o
  -1   7   8      305.83      297.17     25.15 o
   0   7   8        0.33        0.49      1.86 o
   1   7   8      385.73      394.02     16.89 o
   2   7   8      236.14      228.86      9.00 o
   3   7   8      794.18      803.03     31.19 o
   4   7   8      385.55      405.43     15.23 o
   5   7   8      332.51      329.90     14.55 o
   6   7   8      817.88      823.26     37.38 o
   7   7   8        6.15        6.63      1.69 o
   8   7   8     1093.76     1152.37     71.27 o
   9   7   8       29.05       23.38      4.12 o
   0   8   8        9.34        9.29      2.01 o
   1   8   8      553.75      557.24     33.35 o
   2   8   8       37.06       33.28      2.55 o
   3   8   8      342.81      332.39     18.96 o
   4   8   8      331.57      334.93     18.41 o
   5   8   8       53.36       44.56      2.43 o
   6   8   8      681.27      707.34     36.35 o
   7   8   8       21.39       15.46      2.24 o
   8   8   8      693.63      739.05     36.99 o
   1   9   8      377.25      331.21     38.15 o
   2   9   8      108.96       84.11      8.43 o
   3   9   8       69.27       80.40      6.82 o
   4   9   8      496.52      507.45     33.77 o
   5   9   8        5.33       11.64      2.00 o
   6   9   8      610.62      632.76     48.27 o
   7   9   8        5.80        2.59      2.48 o
   1  -4   9      102.91      110.07     10.06 o
   2  -4   9      517.57      503.26     32.13 o
   3  -4   9      546.15      536.91     38.27 o
   4  -4   9      193.24      177.20     16.11 o
   0  -3   9      589.83      641.77     43.67 o
   1  -3   9      294.28      316.59     24.86 o
   2  -3   9      365.96      393.71     19.49 o
   3  -3   9      400.11      391.78     22.61 o
   4  -3   9       11.95        6.14      2.29 o
   5  -3   9      684.64      672.02     45.44 o
   6  -3   9       19.15        5.34      3.63 o
  -1  -2   9      129.57      109.85     10.18 o
   0  -2   9      562.93      561.48     32.89 o
   1  -2   9      490.95      500.79     22.26 o
   2  -2   9      205.45      201.71      9.36 o
   3  -2   9     1131.85     1147.01     35.48 o
   4  -2   9       62.67       59.68      5.10 o
   5  -2   9      881.60      926.25     52.62 o
   6  -2   9      106.63       98.01      7.48 o
   7  -2   9      510.01      484.89     40.88 o
  -2  -1   9      243.77      223.84     18.02 o
  -1  -1   9      296.60      272.85     17.17 o
   0  -1   9      275.97      279.72     12.54 o
   1  -1   9     1007.34     1019.15     37.33 o
   2  -1   9      118.15       97.09      4.70 o
   3  -1   9     1556.99     1603.83     56.64 o
   4  -1   9        7.66        8.37      2.33 o
   5  -1   9     1051.83     1039.41     43.12 o
   6  -1   9      341.03      318.62     17.77 o
   7  -1   9      402.50      392.32     26.67 o
   8  -1   9      581.22      552.85     34.58 o
  -2   0   9      120.47       99.89      9.99 o
  -1   0   9      452.63      440.18     20.94 o
   0   0   9       57.99       54.11      4.59 o
   1   0   9     1069.09     1106.32     38.28 o
   2   0   9       24.27       24.08      2.10 o
   3   0   9      638.76      653.90     21.24 o
   4   0   9     1062.79     1038.65     42.24 o
   5   0   9      618.69      606.52     23.91 o
   6   0   9     1340.92     1362.39     68.61 o
   7   0   9      208.43      183.63     20.41 o
   8   0   9      952.51      942.35     69.31 o
  -2   1   9      378.64      398.06     24.13 o
  -1   1   9      575.39      575.41     33.71 o
   0   1   9       54.16       46.90      3.12 o
   1   1   9      587.87      622.77     17.05 o
   2   1   9      287.25      303.04      9.93 o
   3   1   9      823.24      822.71     26.94 o
   4   1   9      716.05      699.76     25.49 o
   5   1   9      444.66      432.90     17.48 o
   6   1   9      992.46      971.41     45.26 o
   7   1   9       27.94       21.19      3.25 o
   8   1   9     1031.14      990.71     47.24 o
   9   1   9      174.66      149.57     11.79 o
  -2   2   9       36.81       31.32      6.47 o
  -1   2   9      586.04      587.54     35.48 o
   0   2   9       96.80       92.23      6.76 o
   1   2   9      819.68      851.31     32.51 o
   2   2   9      648.36      641.26     21.26 o
   3   2   9     1166.53     1185.95     38.73 o
   4   2   9      711.60      711.33     26.17 o
   5   2   9      167.05      163.81      5.96 o
   6   2   9     1240.59     1267.37     60.58 o
   7   2   9      103.17       98.86      7.16 o
   8   2   9     1546.62     1674.26    109.69 o
   9   2   9      141.56      125.69     11.52 o
  -2   3   9        0.13       -0.42      3.21 o
  -1   3   9      484.41      514.83     23.53 o
   0   3   9      190.08      172.30     11.81 o
   1   3   9     1157.03     1227.65     51.28 o
   2   3   9      348.70      354.58     12.67 o
   3   3   9      279.70      286.97     10.53 o
   4   3   9     1482.56     1522.63     57.90 o
   5   3   9        0.20       -0.94      1.18 o
   6   3   9     1975.68     1978.42     85.62 o
   7   3   9       87.79       83.15      6.80 o
   8   3   9      966.20      975.94     76.91 o
   9   3   9      244.16      207.94     16.97 o
  -2   4   9        0.16        3.23      2.27 o
  -1   4   9      466.39      490.17     26.49 o
   0   4   9       87.64       88.74      6.05 o
   1   4   9      257.52      243.47     13.92 o
   2   4   9      594.81      623.31     21.66 o
   3   4   9        0.71        0.94      2.03 o
   4   4   9     1243.26     1310.65     48.78 o
   5   4   9       77.76       75.07      4.72 o
   6   4   9      982.02     1067.92     42.27 o
   7   4   9      130.80      127.15      5.75 o
   8   4   9      155.32      162.51     11.73 o
   9   4   9      729.00      695.03     41.64 o
  -1   5   9      347.23      341.78     19.56 o
   0   5   9      279.59      279.99     12.64 o
   1   5   9       23.86       22.34      3.23 o
   2   5   9     1146.10     1088.37     45.36 o
   3   5   9        3.52        3.32      2.35 o
   4   5   9     1010.83     1080.64     53.87 o
   5   5   9       85.93       81.98      6.00 o
   6   5   9      490.10      483.60     23.97 o
   7   5   9      813.46      806.87     34.13 o
   8   5   9      342.53      354.99     18.26 o
   9   5   9      888.22      918.44     56.50 o
  -1   6   9      111.01       99.22      7.00 o
   0   6   9      446.09      455.09     26.88 o
   1   6   9       87.34       83.11      4.81 o
   2   6   9      510.75      530.81     25.18 o
   3   6   9        3.09        4.38      1.40 o
   4   6   9      569.69      569.20     20.27 o
   5   6   9      244.12      245.00     17.88 o
   6   6   9      259.86      255.67     13.05 o
   7   6   9      802.53      836.29     33.29 o
   8   6   9       66.72       70.14      6.19 o
   9   6   9      527.87      498.01     34.90 o
   0   7   9      512.30      512.16     37.39 o
   1   7   9       43.51       42.40      4.90 o
   2   7   9      713.62      723.14     33.08 o
   3   7   9       38.33       18.73      3.09 o
   4   7   9      573.15      587.52     25.71 o
   5   7   9      364.43      344.04     19.11 o
   6   7   9      311.63      336.04     21.70 o
   7   7   9      255.26      251.39     14.15 o
   8   7   9        0.03        3.78      1.88 o
   2   8   9      484.99      491.03     39.08 o
   3   8   9       98.01      101.18     17.32 o
   4   8   9      240.96      247.95     17.20 o
   5   8   9      254.48      224.99     16.42 o
   6   8   9       75.17       72.23      5.55 o
   7   8   9      307.12      320.33     20.41 o
   4   9   9       38.53       38.73      4.49 o
   5   9   9      237.22      198.12     35.53 o
   1  -2  10      375.36      374.57     31.08 o
   2  -2  10      424.26      419.09     32.00 o
   3  -2  10       14.58       10.15      2.31 o
   4  -2  10      914.27      883.73     72.60 o
   5  -2  10       78.30       57.18      6.13 o
   0  -1  10      257.58      246.29     20.58 o
   1  -1  10      234.60      209.36     13.66 o
   2  -1  10      600.88      619.33     39.84 o
   3  -1  10        6.02        7.52      2.18 o
   4  -1  10      506.62      502.78     31.76 o
   5  -1  10      136.94      117.29      7.24 o
   6  -1  10      375.63      335.16     23.68 o
   0   0  10      775.77      788.36     49.62 o
   1   0  10       57.12       50.79      8.32 o
   2   0  10     1166.63     1232.57     60.23 o
   3   0  10        7.48        5.65      1.88 o
   4   0  10     1083.37     1035.59     52.61 o
   5   0  10      101.68       95.53      6.85 o
   6   0  10      401.21      386.00     25.32 o
   7   0  10      474.91      473.75     55.81 o
   0   1  10      790.17      813.39     46.88 o
   1   1  10       11.96       11.00      2.26 o
   2   1  10     1089.30     1132.33     54.02 o
   3   1  10       85.49       85.89      5.64 o
   4   1  10     1135.25     1129.48     63.47 o
   5   1  10      322.99      321.07     19.90 o
   6   1  10      320.46      339.62     33.21 o
   7   1  10      706.45      726.75     72.70 o
   8   1  10       16.61       18.74      4.82 o
   0   2  10      733.53      727.34     44.43 o
   1   2  10       17.26       17.00      2.50 o
   2   2  10      955.86     1030.79     46.18 o
   3   2  10      217.79      232.13     11.57 o
   4   2  10      252.83      283.97     21.82 o
   5   2  10      956.21      963.91     68.42 o
   6   2  10       46.17       36.30      5.61 o
   7   2  10      692.33      714.26     49.83 o
   8   2  10       23.93        9.56      7.09 o
   0   3  10      784.02      824.84     45.88 o
   1   3  10      115.18      111.07      6.93 o
   2   3  10      564.34      554.05     26.88 o
   3   3  10      525.55      524.30     29.11 o
   4   3  10      155.13      174.54     10.38 o
   5   3  10      855.61      895.90     64.03 o
   6   3  10       10.38       13.61      1.73 o
   7   3  10      669.81      666.99     44.12 o
   8   3  10       38.33       38.25     13.41 o
   0   4  10      421.14      412.58     31.19 o
   1   4  10      276.59      272.73     15.46 o
   2   4  10      109.79      106.36      6.91 o
   3   4  10      894.76      937.57     39.86 o
   4   4  10       78.38       67.84      4.91 o
   5   4  10      687.71      649.50     44.25 o
   6   4  10       51.71       45.92      5.30 o
   7   4  10      499.29      504.26     24.31 o
   8   4  10      476.87      435.83     29.68 o
   0   5  10      254.56      258.35     16.39 o
   1   5  10      463.00      433.02     27.91 o
   2   5  10      230.14      230.86     13.89 o
   3   5  10      712.17      748.35     33.88 o
   4   5  10        6.46        9.90      1.93 o
   5   5  10      861.06      872.05     59.86 o
   6   5  10      127.26      122.32      8.90 o
   7   5  10      431.25      471.45     24.11 o
   8   5  10      449.73      426.28     30.95 o
   1   6  10      431.30      393.12     27.43 o
   2   6  10       17.55       15.27      7.35 o
   3   6  10      518.95      575.86     34.70 o
   4   6  10      113.12      100.75      6.40 o
   5   6  10      478.76      506.84     27.75 o
   6   6  10      368.80      380.16     21.90 o
   7   6  10      283.10      259.41     20.75 o
   2   7  10       65.52       42.93      5.07 o
   3   7  10      269.61      266.04     22.44 o
   4   7  10      246.71      235.41     18.28 o
   5   7  10      113.25      108.95      7.27 o
   6   7  10      542.08      548.00     42.89 o
   7   7  10       20.86       13.42      2.64 o
   3   1  11      463.89      464.40     25.72 o
   4   1  11      195.63      183.25     11.97 o
   5   1  11       92.79       86.74      8.28 o
   2   2  11      159.50      150.72     12.25 o
   3   2  11      250.55      243.38     13.69 o
   4   2  11      500.89      472.84     22.79 o
   5   2  11       30.50       24.54      3.68 o
   6   2  11      896.91      897.55     57.13 o
   2   3  11      175.01      186.74     12.18 o
   3   3  11      142.86      138.53      9.20 o
   4   3  11      744.27      745.52     46.40 o
   5   3  11      159.54      128.45     14.34 o
   6   3  11      548.79      589.06     52.59 o
   3   4  11      211.04      194.31     11.04 o
   4   4  11      579.08      593.39     30.55 o
   5   4  11        0.52       -0.18      6.42 o
   6   4  11      549.21      496.96     37.20 o
   3   5  11       43.98       34.38      3.50 o
   4   5  11      306.09      304.28     22.41 o
   5   5  11      165.09      153.75     16.42 o
   6   5  11      502.24      545.59     33.34 o
 
